# Supplementary material for: Observation of 2D-magnesium-intercalated gallium nitride superlattices
Source: Nature. 2024 Jun 5;631(8019):67–72. doi: 10.1038/s41586-024-07513-x (PMC11222157; doi:10.1038/s41586-024-07513-x)
Supplement: Supplementary file 3 — Source Data Figs. 1 and 4, and Source Data Extended Data Figs. 3, 4 and 6. [file 41586_2024_7513_MOESM3_ESM.xlsx]

## Sheet: Fig.1
Fig.1f	Energy dispersive X-ray spectroscopy (EDS) line-scan profile
	Position (nm)	Ga net intensity (a.u.)	N net intensity (a.u.)	Mg net intensity (a.u.)
	0	589.996	311.015	201.854
	0.0237129	626.366	296.073	207.141
	0.0474258	615.257	275.692	226.088
	0.0711387	577.667	263.2	223.569
	0.0948516	530.958	269.498	208.736
	0.118564	529.083	271.146	169.19
	0.142278	549.296	257.909	148.822
	0.16599	573.881	245.956	146.143
	0.189703	567.561	236.469	158.803
	0.213416	570.344	243.109	170.951
	0.237129	591.068	241.601	173.146
	0.260842	609.55	243.214	177.037
	0.284555	583.689	257.261	175.491
	0.308268	532.158	279.647	177.488
	0.331981	509.461	299.269	172.002
	0.355694	522.646	290.21	171.035
	0.379407	539.86	270.092	168.958
	0.40312	521.486	245.629	176.955
	0.426832	507.868	246.456	171.384
	0.450545	524.219	260.663	160.487
	0.474258	577.96	280.159	146.009
	0.497971	610.413	288.254	157.214
	0.521684	633.141	295.653	176.912
	0.545397	635.527	302.332	190.334
	0.56911	639.803	301.519	176.526
	0.592823	592.275	299.429	166.694
	0.616536	529.947	309.203	172.092
	0.640249	465.349	325.375	203.422
	0.663961	433.435	329.178	225.641
	0.687674	417.337	308.765	240.194
	0.711387	426.03	284.962	241.558
	0.7351	465.827	261.408	253.055
	0.758813	514.248	248.37	267.675
	0.782526	530.023	244.26	285.483
	0.806239	506.008	263.606	291.678
	0.829952	450.459	295.475	285.932
	0.853665	396.499	317.709	275.329
	0.877378	334.451	319.992	280.639
	0.901091	305.194	314.923	301.187
	0.924804	282.346	313.646	337.081
	0.948516	275.752	304.398	363.39
	0.972229	255.678	273.1	391.629
	0.995942	257.407	235.181	411.968
	1.01965	271.625	216.463	433.966
	1.04337	290.295	234.053	429.882
	1.06708	301.553	264.769	396.728
	1.09079	325.905	295.663	335.47
	1.11451	362.272	311.811	286.163
	1.13822	407.2	320.665	266.826
	1.16193	446.608	315.571	263.432
	1.18565	482.234	309.766	259.353
	1.20936	509.499	306.6	245.873
	1.23307	517.962	307.426	251.249
	1.25678	514.696	295.054	256.132
	1.2805	481.888	280.736	252.309
	1.30421	448.325	270.358	229.678
	1.32792	433.438	269.035	210.417
	1.35164	456.489	267.73	207.276
	1.37535	502.298	281.515	206.748
	1.39906	525.834	302.712	203.47
	1.42277	553.577	325.299	187.957
	1.44649	570.831	309.802	177.949
	1.4702	610.777	297.279	169.258
	1.49391	637.533	280.778	170.263
	1.51763	663.787	284.406	168.422
	1.54134	658.485	259.657	167.093
	1.56505	631.554	231.595	162.874
	1.58876	571.173	206.042	166.512
	1.61248	512.701	204.119	178.247
	1.63619	475.749	224.836	190.961
	1.6599	474.844	256.512	202.659
	1.68362	497.785	290.686	207.893
	1.70733	513.408	301.087	210.926
	1.73104	534.003	295.277	201.912
	1.75475	572.227	275.053	191.579
	1.77847	599.849	261.647	182.759
	1.80218	594.15	244.096	185.646
	1.82589	547.828	247.342	189.738
	1.84961	522.776	248.716	193.987
	1.87332	529.601	269.205	186.511
	1.89703	546.382	272.591	174.478
	1.92075	579.67	283.751	169.655
	1.94446	613.909	274.483	181.171
	1.96817	663.296	264.35	208.452
	1.99188	679.724	251.62	223.699
	2.0156	668.878	247.566	221.401
	2.03931	626.784	244.44	199.234
	2.06302	564.555	236.19	173.75
	2.08674	512.881	240.486	157.159
	2.11045	506.357	259.349	147.345
	2.13416	567.198	277.053	160.595
	2.15788	662.845	268.71	177.225
	2.18159	724.396	254.831	200.32
	2.2053	716.782	256.553	193.366
	2.22901	653.448	287.658	175.114
	2.25273	598.566	313.097	165.656
	2.27644	589.975	312.91	176.974
	2.30015	618.858	293.283	194.68
	2.32386	636.725	274.111	180.568
	2.34758	615.693	279.295	165.94
	2.37129	582.157	281.369	158.839
	2.395	591.912	283.048	178.003
	2.41872	675.283	280.372	195.085
	2.44243	756.401	299.462	210.097
	2.46614	784.434	327.172	215.208
	2.48986	723.773	337.677	204.5
	2.51357	630.178	324.322	185.209
	2.53728	528.325	292.597	170.814
	2.56099	446.098	261.827	171.557
	2.58471	412.635	250.094	182.528
	2.60842	410.262	246.034	203.775
	2.63213	419.667	250.972	239.013
	2.65585	412.411	244.612	275.84
	2.67956	416.199	240.786	304.857
	2.70327	443.542	250.334	328.963
	2.72698	479.882	262.692	346.631
	2.7507	485.041	288.463	357.422
	2.77441	456.773	304.484	350.227
	2.79812	407.941	320.329	340.264
	2.82184	368.914	320.69	337.149
	2.84555	333.456	306.541	333.775
	2.86926	297.362	274.301	350.47
	2.89298	262.002	234.003	385.072
	2.91669	238.043	207.704	471.017
	2.9404	234.554	201.84	559.179
	2.96411	244.727	210.425	613.387
	2.98783	267.243	216.178	603.362
	3.01154	296.925	217.411	536.173
	3.03525	342.496	219.116	456.079
	3.05896	394.038	223.331	366.466
	3.08268	454.422	234.078	305.468
	3.10639	524.305	252.82	268.186
	3.1301	611.239	287.799	268.672
	3.15382	691.104	327.025	285.723
	3.17753	725.218	340.018	298.812
	3.20124	693.791	319.286	289.76
	3.22496	618.706	280.072	256.081
	3.24867	534.495	254.849	222.411
	3.27238	477.109	248.279	204.722
	3.29609	443.009	267.75	199.4
	3.31981	451.362	296.465	188.819
	3.34352	482.564	322.31	172.205
	3.36723	570.775	328.09	166.984
	3.39095	666.712	323.369	182.213
	3.41466	780.908	316.588	200.178
	3.43837	837.442	309.825	203.149
	3.46209	851.967	297.821	192.049
	3.4858	786.935	299.044	192.337
	3.50951	695.155	302.88	205.745
	3.53322	591.185	315.011	212.709
	3.55694	522.691	318.437	195.953
	3.58065	499.537	318.964	159.059
	3.60436	523.72	324.155	137.972
	3.62807	574.397	321.872	133.813
	3.65179	627.345	327.02	158.203
	3.6755	685.431	320.589	181.816
	3.69921	713.702	307.092	197.759
	3.72293	708.897	283.029	190.405
	3.74664	647.673	256.669	172.059
	3.77035	594.136	251.146	156.111
	3.79407	575.58	250.769	155.888
	3.81778	586.466	263.639	157.536
	3.84149	605.043	270.768	162.145
	3.8652	601.629	293.032	157.94
	3.88892	604.764	315.807	164.554
	3.91263	609.882	328.334	174.182
	3.93634	635.486	315.071	191.467
	3.96006	664.547	286.995	201.363
	3.98377	676.946	254.356	204.22
	4.00748	654.888	226.901	198.016
	4.0312	612.109	217.837	191.658
	4.05491	569.207	238.275	194.505
	4.07862	557.55	276.728	197.19
	4.10233	565.842	297.326	196.771
	4.12605	593.239	296.185	179.491
	4.14976	594.527	290.664	167.416
	4.17347	571.43	303.674	162.223
	4.19718	533.628	324.729	167.364
	4.2209	508.027	338.971	171.511
	4.24461	513.26	333.397	171.153
	4.26832	526.312	313.714	175.333
	4.29204	528.752	276.855	172.65
	4.31575	511.551	249.725	175.386
	4.33946	489.514	230.372	187.16
	4.36318	489.699	237.808	219.568
	4.38689	498.362	246.2	245.717
	4.4106	514.87	257.515	250.443
	4.43431	514.299	258.59	234.038
	4.45803	501.299	260.877	215.51
	4.48174	468.78	276.725	206.281
	4.50545	451.361	290.031	216.33
	4.52917	441.902	301.952	228.64
	4.55288	438.864	290.819	240.062
	4.57659	426.807	283.851	233.419
	4.60031	416.531	269.989	236.468
	4.62402	421.136	259.595	241.828
	4.64773	437.26	255.475	252.568
	4.67144	457.982	265.637	250.391
	4.69516	485.699	289.615	247.234
	4.71887	504.168	310.168	241.184
	4.74258	537.956	317.827	248.558
	4.7663	563.708	300.952	251.49
	4.79001	588.321	266.892	253.539
	4.81372	574.069	227.562	231.126
	4.83743	545.891	216.555	196.332
	4.86115	528.16	231.463	158.826
	4.88486	548.018	269.308	140.947
	4.90857	584.058	296.513	136.351
	4.93228	587.886	303.394	134.274
	4.956	566.099	296.862	119.123
	4.97971	528.909	283.8	103.252
	5.00342	535.881	279.724	88.3342
	5.02714	558.573	276.081	84.8113

## Sheet: Fig.4a
Fig. 4a	Capacitance-voltage characteristics (1/C²-V plot) of the lightly n-doped GaN, annealed with Mg at varying temperatures, compared with a blank sample.
	(@f=100 Khz)	C (F)	1/C^2 (F^-2)	C (F)	1/C^2 (F^-2)	C (F)	1/C^2 (F^-2)	C (F)	1/C^2 (F^-2)
	Voltage (V)	Blank	Blank	600°C	600°C	700°C	700°C	800°C	800°C
	-1	1.84601e-11	2.93449e+21	1.63424e-11	3.74428e+21	1.59005e-11	3.95529e+21	1.21341e-11	6.7918e+21
	-0.99	1.85036e-11	2.9207e+21	1.63647e-11	3.73408e+21	1.59349e-11	3.93823e+21	1.21459e-11	6.77861e+21
	-0.98	1.85509e-11	2.90583e+21	1.64014e-11	3.71739e+21	1.59616e-11	3.92507e+21	1.2157e-11	6.76624e+21
	-0.97	1.85934e-11	2.89256e+21	1.64365e-11	3.70153e+21	1.59945e-11	3.90894e+21	1.21765e-11	6.74458e+21
	-0.96	1.86294e-11	2.88139e+21	1.64778e-11	3.683e+21	1.60209e-11	3.89606e+21	1.2192e-11	6.72744e+21
	-0.95	1.86745e-11	2.86749e+21	1.65112e-11	3.66811e+21	1.60415e-11	3.88606e+21	1.22042e-11	6.714e+21
	-0.94	1.87149e-11	2.85512e+21	1.65215e-11	3.66354e+21	1.60727e-11	3.87099e+21	1.22129e-11	6.70444e+21
	-0.93	1.87602e-11	2.84135e+21	1.65631e-11	3.64516e+21	1.60955e-11	3.86003e+21	1.22287e-11	6.68712e+21
	-0.92	1.88111e-11	2.826e+21	1.65834e-11	3.63624e+21	1.61304e-11	3.84335e+21	1.22457e-11	6.66857e+21
	-0.91	1.88606e-11	2.81118e+21	1.66242e-11	3.61842e+21	1.61664e-11	3.82625e+21	1.2263e-11	6.64977e+21
	-0.9	1.88994e-11	2.79965e+21	1.66688e-11	3.59908e+21	1.6196e-11	3.81228e+21	1.2272e-11	6.64002e+21
	-0.89	1.8946e-11	2.7859e+21	1.66974e-11	3.58676e+21	1.6222e-11	3.80007e+21	1.22875e-11	6.62328e+21
	-0.88	1.89946e-11	2.77166e+21	1.67231e-11	3.57574e+21	1.62501e-11	3.78694e+21	1.22992e-11	6.61068e+21
	-0.87	1.90463e-11	2.75663e+21	1.67559e-11	3.56176e+21	1.6281e-11	3.77257e+21	1.23182e-11	6.5903e+21
	-0.86	1.90906e-11	2.74385e+21	1.67817e-11	3.55082e+21	1.63041e-11	3.76189e+21	1.23315e-11	6.5761e+21
	-0.85	1.91374e-11	2.73045e+21	1.68175e-11	3.53571e+21	1.63421e-11	3.74442e+21	1.23501e-11	6.5563e+21
	-0.84	1.9183e-11	2.71748e+21	1.68538e-11	3.5205e+21	1.63717e-11	3.73089e+21	1.23604e-11	6.54538e+21
	-0.83	1.9231e-11	2.70394e+21	1.68959e-11	3.50298e+21	1.63942e-11	3.72066e+21	1.23732e-11	6.53185e+21
	-0.82	1.92778e-11	2.69082e+21	1.6921e-11	3.49259e+21	1.6433e-11	3.70311e+21	1.23942e-11	6.50973e+21
	-0.81	1.93271e-11	2.67711e+21	1.69492e-11	3.48098e+21	1.64599e-11	3.69101e+21	1.24107e-11	6.49243e+21
	-0.8	1.93802e-11	2.66246e+21	1.69856e-11	3.46608e+21	1.64888e-11	3.67809e+21	1.24273e-11	6.4751e+21
	-0.79	1.94341e-11	2.64771e+21	1.70241e-11	3.45042e+21	1.65227e-11	3.66301e+21	1.24409e-11	6.46095e+21
	-0.78	1.94832e-11	2.63439e+21	1.70638e-11	3.43438e+21	1.65523e-11	3.64992e+21	1.24554e-11	6.44592e+21
	-0.77	1.95311e-11	2.62148e+21	1.70894e-11	3.4241e+21	1.65831e-11	3.63637e+21	1.24626e-11	6.43847e+21
	-0.76	1.95797e-11	2.60848e+21	1.71417e-11	3.40324e+21	1.66181e-11	3.62107e+21	1.24809e-11	6.4196e+21
	-0.75	1.96353e-11	2.59373e+21	1.71781e-11	3.38883e+21	1.66583e-11	3.60362e+21	1.24987e-11	6.40133e+21
	-0.74	1.96832e-11	2.58112e+21	1.72002e-11	3.38013e+21	1.66754e-11	3.59623e+21	1.25177e-11	6.38191e+21
	-0.73	1.9735e-11	2.56759e+21	1.72362e-11	3.36602e+21	1.67159e-11	3.57883e+21	1.25318e-11	6.36756e+21
	-0.72	1.97853e-11	2.55455e+21	1.72592e-11	3.35706e+21	1.6747e-11	3.56555e+21	1.25477e-11	6.35143e+21
	-0.71	1.9842e-11	2.53997e+21	1.73145e-11	3.33565e+21	1.6782e-11	3.55069e+21	1.25638e-11	6.33517e+21
	-0.7	1.9898e-11	2.5257e+21	1.73675e-11	3.31532e+21	1.68123e-11	3.5379e+21	1.25853e-11	6.31354e+21
	-0.69	1.99491e-11	2.51277e+21	1.7383e-11	3.30941e+21	1.6842e-11	3.52543e+21	1.25953e-11	6.30352e+21
	-0.68	2.00147e-11	2.49633e+21	1.74218e-11	3.29469e+21	1.68802e-11	3.5095e+21	1.2614e-11	6.28484e+21
	-0.67	2.00689e-11	2.48286e+21	1.74628e-11	3.27923e+21	1.69122e-11	3.49623e+21	1.26354e-11	6.26357e+21
	-0.66	2.01244e-11	2.46919e+21	1.75057e-11	3.26318e+21	1.69484e-11	3.48131e+21	1.26446e-11	6.25446e+21
	-0.65	2.01814e-11	2.45526e+21	1.75558e-11	3.24458e+21	1.69813e-11	3.46783e+21	1.2667e-11	6.23236e+21
	-0.64	2.02401e-11	2.44104e+21	1.75768e-11	3.23683e+21	1.70102e-11	3.45606e+21	1.26764e-11	6.22312e+21
	-0.63	2.02996e-11	2.42675e+21	1.76168e-11	3.22215e+21	1.70519e-11	3.43918e+21	1.26995e-11	6.2005e+21
	-0.62	2.03582e-11	2.4128e+21	1.76663e-11	3.20412e+21	1.70824e-11	3.42691e+21	1.27115e-11	6.1888e+21
	-0.61	2.04153e-11	2.39932e+21	1.76805e-11	3.19898e+21	1.71189e-11	3.41231e+21	1.27268e-11	6.17393e+21
	-0.6	2.04705e-11	2.3864e+21	1.77259e-11	3.18261e+21	1.71502e-11	3.39986e+21	1.27432e-11	6.15805e+21
	-0.59	2.05342e-11	2.37162e+21	1.77638e-11	3.16904e+21	1.71882e-11	3.38485e+21	1.2762e-11	6.13992e+21
	-0.58	2.05916e-11	2.35841e+21	1.78133e-11	3.15146e+21	1.72209e-11	3.37201e+21	1.27779e-11	6.12465e+21
	-0.57	2.06524e-11	2.34455e+21	1.78415e-11	3.1415e+21	1.72644e-11	3.35503e+21	1.27928e-11	6.11039e+21
	-0.56	2.07178e-11	2.32977e+21	1.7905e-11	3.11926e+21	1.72972e-11	3.34232e+21	1.28097e-11	6.09428e+21
	-0.55	2.07794e-11	2.31598e+21	1.79438e-11	3.10578e+21	1.73379e-11	3.32665e+21	1.28304e-11	6.07463e+21
	-0.54	2.0837e-11	2.30319e+21	1.79866e-11	3.09102e+21	1.73746e-11	3.31261e+21	1.28442e-11	6.06158e+21
	-0.53	2.09017e-11	2.28895e+21	1.80264e-11	3.07739e+21	1.74122e-11	3.29832e+21	1.28559e-11	6.05055e+21
	-0.52	2.09721e-11	2.27361e+21	1.80782e-11	3.05978e+21	1.74459e-11	3.28559e+21	1.28781e-11	6.02971e+21
	-0.51	2.10336e-11	2.26033e+21	1.81209e-11	3.04537e+21	1.74828e-11	3.27173e+21	1.28921e-11	6.01662e+21
	-0.5	2.11029e-11	2.24551e+21	1.81611e-11	3.03191e+21	1.752e-11	3.25786e+21	1.2912e-11	5.99809e+21
	-0.49	2.11627e-11	2.23284e+21	1.81983e-11	3.01952e+21	1.75661e-11	3.24078e+21	1.29336e-11	5.97807e+21
	-0.48	2.1228e-11	2.21913e+21	1.82569e-11	3.00017e+21	1.76031e-11	3.22717e+21	1.29516e-11	5.96147e+21
	-0.47	2.13025e-11	2.20363e+21	1.82861e-11	2.9906e+21	1.76418e-11	3.21303e+21	1.29705e-11	5.94411e+21
	-0.46	2.1366e-11	2.19055e+21	1.83398e-11	2.97311e+21	1.7674e-11	3.20133e+21	1.29902e-11	5.92609e+21
	-0.45	2.1445e-11	2.17444e+21	1.83886e-11	2.95735e+21	1.77186e-11	3.18523e+21	1.30094e-11	5.90861e+21
	-0.44	2.15199e-11	2.15933e+21	1.84195e-11	2.94744e+21	1.77672e-11	3.16783e+21	1.30253e-11	5.8942e+21
	-0.43	2.15871e-11	2.14591e+21	1.84808e-11	2.92792e+21	1.77967e-11	3.15734e+21	1.30425e-11	5.87866e+21
	-0.42	2.16558e-11	2.13232e+21	1.85212e-11	2.91516e+21	1.78421e-11	3.14129e+21	1.30628e-11	5.8604e+21
	-0.41	2.1728e-11	2.11817e+21	1.85829e-11	2.89583e+21	1.78833e-11	3.12683e+21	1.3081e-11	5.84411e+21
	-0.4	2.18011e-11	2.10399e+21	1.8625e-11	2.88275e+21	1.79214e-11	3.11355e+21	1.30965e-11	5.83028e+21
	-0.39	2.18763e-11	2.08955e+21	1.86838e-11	2.86464e+21	1.79713e-11	3.09629e+21	1.31218e-11	5.80782e+21
	-0.38	2.19495e-11	2.07563e+21	1.87271e-11	2.85141e+21	1.80051e-11	3.08467e+21	1.31346e-11	5.79651e+21
	-0.37	2.20234e-11	2.06173e+21	1.87617e-11	2.8409e+21	1.80487e-11	3.06979e+21	1.31555e-11	5.7781e+21
	-0.36	2.21002e-11	2.04742e+21	1.8817e-11	2.82422e+21	1.80858e-11	3.0572e+21	1.31706e-11	5.76486e+21
	-0.35	2.21809e-11	2.03255e+21	1.88648e-11	2.80993e+21	1.81288e-11	3.04272e+21	1.319e-11	5.74792e+21
	-0.34	2.22556e-11	2.01893e+21	1.89226e-11	2.79279e+21	1.81742e-11	3.02754e+21	1.32043e-11	5.73547e+21
	-0.33	2.23344e-11	2.00471e+21	1.89873e-11	2.77379e+21	1.82151e-11	3.01396e+21	1.32329e-11	5.71071e+21
	-0.32	2.2415e-11	1.99032e+21	1.901e-11	2.76717e+21	1.82614e-11	2.99869e+21	1.3253e-11	5.6934e+21
	-0.31	2.24957e-11	1.97606e+21	1.90561e-11	2.7538e+21	1.83072e-11	2.98371e+21	1.32719e-11	5.67719e+21
	-0.3	2.25772e-11	1.96182e+21	1.9136e-11	2.73085e+21	1.83423e-11	2.9723e+21	1.32861e-11	5.66507e+21
	-0.29	2.26599e-11	1.94753e+21	1.91752e-11	2.71969e+21	1.83931e-11	2.9559e+21	1.33074e-11	5.64695e+21
	-0.28	2.27418e-11	1.93353e+21	1.92244e-11	2.70579e+21	1.84343e-11	2.9427e+21	1.33283e-11	5.62925e+21
	-0.27	2.2829e-11	1.91878e+21	1.92829e-11	2.6894e+21	1.84774e-11	2.92899e+21	1.33458e-11	5.6145e+21
	-0.26	2.29137e-11	1.90463e+21	1.93279e-11	2.67689e+21	1.85219e-11	2.91494e+21	1.33702e-11	5.59402e+21
	-0.25	2.30061e-11	1.88936e+21	1.93964e-11	2.65802e+21	1.85694e-11	2.90004e+21	1.33843e-11	5.58224e+21
	-0.24	2.30888e-11	1.87585e+21	1.94459e-11	2.6445e+21	1.8623e-11	2.88337e+21	1.34048e-11	5.56518e+21
	-0.23	2.31779e-11	1.86145e+21	1.94983e-11	2.63031e+21	1.86712e-11	2.8685e+21	1.34212e-11	5.55159e+21
	-0.22	2.32787e-11	1.84537e+21	1.95515e-11	2.61601e+21	1.87242e-11	2.85229e+21	1.34461e-11	5.53105e+21
	-0.21	2.33674e-11	1.83138e+21	1.96177e-11	2.59839e+21	1.87636e-11	2.84032e+21	1.34679e-11	5.51316e+21
	-0.2	2.34657e-11	1.81607e+21	1.96679e-11	2.58514e+21	1.88143e-11	2.82504e+21	1.34866e-11	5.49788e+21
	-0.19	2.35601e-11	1.80155e+21	1.9721e-11	2.57124e+21	1.886e-11	2.81136e+21	1.35075e-11	5.48088e+21
	-0.18	2.36498e-11	1.78791e+21	1.97731e-11	2.55771e+21	1.89101e-11	2.79648e+21	1.35283e-11	5.46404e+21
	-0.17	2.37506e-11	1.77276e+21	1.98422e-11	2.53992e+21	1.89603e-11	2.7817e+21	1.35512e-11	5.44558e+21
	-0.16	2.38414e-11	1.75929e+21	1.98869e-11	2.52852e+21	1.9006e-11	2.76833e+21	1.35678e-11	5.43227e+21
	-0.15	2.39439e-11	1.74426e+21	1.99326e-11	2.51694e+21	1.90654e-11	2.75111e+21	1.3595e-11	5.41055e+21
	-0.14	2.40461e-11	1.72946e+21	2.00199e-11	2.49503e+21	1.9108e-11	2.73886e+21	1.36133e-11	5.39602e+21
	-0.13	2.41422e-11	1.71572e+21	2.00661e-11	2.48356e+21	1.9157e-11	2.72487e+21	1.36374e-11	5.37696e+21
	-0.12	2.42443e-11	1.7013e+21	2.01283e-11	2.46823e+21	1.92021e-11	2.71208e+21	1.36577e-11	5.36099e+21
	-0.11	2.43532e-11	1.68612e+21	2.02133e-11	2.44752e+21	1.92634e-11	2.69485e+21	1.36788e-11	5.34446e+21
	-0.1	2.44588e-11	1.67159e+21	2.02553e-11	2.43738e+21	1.93186e-11	2.67947e+21	1.37017e-11	5.32661e+21
	-0.09	2.45643e-11	1.65726e+21	2.03208e-11	2.42169e+21	1.93661e-11	2.66634e+21	1.37236e-11	5.30963e+21
	-0.08	2.46778e-11	1.64205e+21	2.03946e-11	2.40419e+21	1.94208e-11	2.65134e+21	1.37442e-11	5.29372e+21
	-0.07	2.4784e-11	1.62801e+21	2.04469e-11	2.39191e+21	1.94719e-11	2.63744e+21	1.37667e-11	5.27643e+21
	-0.06	2.48964e-11	1.61334e+21	2.05257e-11	2.37358e+21	1.953e-11	2.62178e+21	1.37881e-11	5.26007e+21
	-0.05	2.50117e-11	1.5985e+21	2.05911e-11	2.35853e+21	1.95814e-11	2.60803e+21	1.38082e-11	5.24476e+21
	-0.04	2.51215e-11	1.58456e+21	2.06562e-11	2.34368e+21	1.96467e-11	2.59072e+21	1.3831e-11	5.22749e+21
	-0.03	2.52411e-11	1.56958e+21	2.07283e-11	2.32741e+21	1.96986e-11	2.57709e+21	1.3858e-11	5.20714e+21
	-0.02	2.53613e-11	1.55474e+21	2.08011e-11	2.31115e+21	1.97507e-11	2.56351e+21	1.38783e-11	5.19191e+21
	-0.01	2.54807e-11	1.5402e+21	2.08702e-11	2.29587e+21	1.98095e-11	2.54831e+21	1.39012e-11	5.17482e+21
	0	2.56022e-11	1.52562e+21	2.09333e-11	2.28205e+21	1.98673e-11	2.53351e+21	1.39261e-11	5.15633e+21
	0.01	2.57301e-11	1.51049e+21	2.09952e-11	2.26861e+21	1.99277e-11	2.51817e+21	1.39454e-11	5.14207e+21
	0.02	2.58618e-11	1.49514e+21	2.10752e-11	2.25142e+21	1.99828e-11	2.50431e+21	1.39687e-11	5.12493e+21
	0.03	2.59876e-11	1.4807e+21	2.1157e-11	2.23404e+21	2.00421e-11	2.48951e+21	1.3993e-11	5.10715e+21
	0.04	2.61181e-11	1.46594e+21	2.12231e-11	2.22015e+21	2.01033e-11	2.47437e+21	1.40121e-11	5.09323e+21
	0.05	2.62472e-11	1.45156e+21	2.12959e-11	2.205e+21	2.01686e-11	2.45838e+21	1.40378e-11	5.0746e+21
	0.06	2.63858e-11	1.43635e+21	2.13862e-11	2.18642e+21	2.02273e-11	2.44413e+21	1.40653e-11	5.05478e+21
	0.07	2.65227e-11	1.42156e+21	2.14399e-11	2.17548e+21	2.02816e-11	2.43106e+21	1.4082e-11	5.0428e+21
	0.08	2.66636e-11	1.40657e+21	2.15377e-11	2.15576e+21	2.03451e-11	2.41591e+21	1.41166e-11	5.01811e+21
	0.09	2.6803e-11	1.39198e+21	2.16143e-11	2.14051e+21	2.04125e-11	2.39998e+21	1.41352e-11	5.00491e+21
	0.1	2.69524e-11	1.37659e+21	2.16847e-11	2.12664e+21	2.04762e-11	2.38507e+21	1.41581e-11	4.98873e+21
	0.11	2.7097e-11	1.36194e+21	2.17594e-11	2.11206e+21	2.05403e-11	2.37021e+21	1.41831e-11	4.97116e+21
	0.12	2.72526e-11	1.34643e+21	2.18352e-11	2.09742e+21	2.0602e-11	2.35603e+21	1.42056e-11	4.95542e+21
	0.13	2.74045e-11	1.33155e+21	2.19471e-11	2.07609e+21	2.06696e-11	2.34065e+21	1.42324e-11	4.93678e+21
	0.14	2.75604e-11	1.31652e+21	2.20199e-11	2.06238e+21	2.07373e-11	2.32539e+21	1.4254e-11	4.92183e+21
	0.15	2.77156e-11	1.30182e+21	2.20972e-11	2.04798e+21	2.08076e-11	2.3097e+21	1.42798e-11	4.90406e+21
	0.16	2.7885e-11	1.28605e+21	2.21975e-11	2.02951e+21	2.08761e-11	2.29457e+21	1.43053e-11	4.88659e+21
	0.17	2.80416e-11	1.27173e+21	2.22805e-11	2.01442e+21	2.0943e-11	2.27993e+21	1.43356e-11	4.86596e+21
	0.18	2.8216e-11	1.25606e+21	2.23573e-11	2.0006e+21	2.1013e-11	2.26477e+21	1.43622e-11	4.84795e+21
	0.19	2.83779e-11	1.24177e+21	2.24479e-11	1.98449e+21	2.10797e-11	2.25046e+21	1.4386e-11	4.83192e+21
	0.2	2.85617e-11	1.22583e+21	2.25276e-11	1.97047e+21	2.11458e-11	2.23641e+21	1.44194e-11	4.80956e+21
	0.21	2.87361e-11	1.211e+21	2.2638e-11	1.9513e+21	2.12185e-11	2.22111e+21	1.44396e-11	4.79612e+21
	0.22	2.89127e-11	1.19625e+21	2.27243e-11	1.93651e+21	2.12921e-11	2.20578e+21	1.44626e-11	4.78087e+21
	0.23	2.91247e-11	1.1789e+21	2.28323e-11	1.91823e+21	2.13764e-11	2.18842e+21	1.44966e-11	4.75847e+21
	0.24	2.93134e-11	1.16377e+21	2.29209e-11	1.90343e+21	2.14572e-11	2.17197e+21	1.45194e-11	4.74354e+21
	0.25	2.95039e-11	1.14879e+21	2.30013e-11	1.89015e+21	2.15257e-11	2.15817e+21	1.45502e-11	4.72348e+21
	0.26	2.97024e-11	1.13349e+21	2.3117e-11	1.87127e+21	2.16044e-11	2.14247e+21	1.4574e-11	4.70807e+21
	0.27	2.99061e-11	1.1181e+21	2.32108e-11	1.85618e+21	2.16809e-11	2.12738e+21	1.46011e-11	4.6906e+21
	0.28	3.01208e-11	1.10222e+21	2.33333e-11	1.83674e+21	2.17539e-11	2.11313e+21	1.46298e-11	4.67222e+21
	0.29	3.03186e-11	1.08788e+21	2.341e-11	1.82472e+21	2.18349e-11	2.09748e+21	1.46472e-11	4.66113e+21
	0.3	3.0545e-11	1.07181e+21	2.35279e-11	1.80648e+21	2.19161e-11	2.08197e+21	1.46752e-11	4.64336e+21
	0.31	3.07638e-11	1.05662e+21	2.36265e-11	1.79144e+21	2.19951e-11	2.06704e+21	1.47067e-11	4.62349e+21
	0.32	3.09903e-11	1.04123e+21	2.37319e-11	1.77556e+21	2.2076e-11	2.05191e+21	1.47415e-11	4.60168e+21
	0.33	3.12221e-11	1.02583e+21	2.38529e-11	1.75759e+21	2.21684e-11	2.03484e+21	1.47654e-11	4.5868e+21
	0.34	3.14603e-11	1.01036e+21	2.39615e-11	1.74169e+21	2.22462e-11	2.02064e+21	1.47909e-11	4.571e+21
	0.35	3.17146e-11	9.94218e+20	2.4072e-11	1.72574e+21	2.23334e-11	2.00489e+21	1.48244e-11	4.55036e+21
	0.36	3.19561e-11	9.79247e+20	2.41866e-11	1.70943e+21	2.24175e-11	1.98987e+21	1.48518e-11	4.53359e+21
	0.37	3.2218e-11	9.63392e+20	2.43149e-11	1.69143e+21	2.25076e-11	1.97397e+21	1.48847e-11	4.51357e+21
	0.38	3.24788e-11	9.47982e+20	2.44202e-11	1.67688e+21	2.25987e-11	1.95809e+21	1.4912e-11	4.49706e+21
	0.39	3.27449e-11	9.32637e+20	2.45348e-11	1.66125e+21	2.26868e-11	1.94291e+21	1.49351e-11	4.48315e+21
	0.4	3.30293e-11	9.16645e+20	2.46778e-11	1.64205e+21	2.27798e-11	1.92708e+21	1.49671e-11	4.46401e+21
	0.41	3.33134e-11	9.01077e+20	2.47785e-11	1.62873e+21	2.28722e-11	1.91154e+21	1.49997e-11	4.44462e+21
	0.42	3.36071e-11	8.85397e+20	2.49051e-11	1.61222e+21	2.29633e-11	1.89641e+21	1.50284e-11	4.42766e+21
	0.43	3.39046e-11	8.69927e+20	2.50496e-11	1.59367e+21	2.30637e-11	1.87993e+21	1.50608e-11	4.40863e+21
	0.44	3.42175e-11	8.5409e+20	2.51673e-11	1.5788e+21	2.31589e-11	1.86451e+21	1.50844e-11	4.39485e+21
	0.45	3.45443e-11	8.38006e+20	2.53262e-11	1.55905e+21	2.32577e-11	1.8487e+21	1.51144e-11	4.37742e+21
	0.46	3.48955e-11	8.21223e+20	2.54537e-11	1.54347e+21	2.33662e-11	1.83157e+21	1.51502e-11	4.35676e+21
	0.47	3.52627e-11	8.04209e+20	2.55928e-11	1.52674e+21	2.3476e-11	1.81448e+21	1.51782e-11	4.3407e+21
	0.48	3.55975e-11	7.89153e+20	2.57374e-11	1.50963e+21	2.35667e-11	1.80054e+21	1.52155e-11	4.31944e+21
	0.49	3.5952e-11	7.73667e+20	2.58878e-11	1.49214e+21	2.36746e-11	1.78416e+21	1.52439e-11	4.30336e+21
	0.5	3.63001e-11	7.589e+20	2.60241e-11	1.47655e+21	2.37876e-11	1.76725e+21	1.52757e-11	4.28546e+21
	0.51	3.66211e-11	7.45654e+20	2.6184e-11	1.45857e+21	2.38999e-11	1.75068e+21	1.53119e-11	4.26522e+21
	0.52	3.71368e-11	7.25089e+20	2.63424e-11	1.44108e+21	2.40084e-11	1.7349e+21	1.53392e-11	4.25006e+21
	0.53	3.75038e-11	7.10967e+20	2.64959e-11	1.42444e+21	2.41274e-11	1.71783e+21	1.53712e-11	4.23238e+21
	0.54	3.78333e-11	6.98637e+20	2.67009e-11	1.40265e+21	2.42455e-11	1.70113e+21	1.54067e-11	4.2129e+21
	0.55	3.818e-11	6.86006e+20	2.68468e-11	1.38744e+21	2.43689e-11	1.68395e+21	1.54356e-11	4.19714e+21
	0.56	3.81035e-11	6.88764e+20	2.70223e-11	1.36948e+21	2.45038e-11	1.66546e+21	1.54728e-11	4.17698e+21
	0.57	3.77503e-11	7.01712e+20	2.72058e-11	1.35107e+21	2.4642e-11	1.64683e+21	1.55101e-11	4.15691e+21
	0.58	3.61901e-11	7.6352e+20	2.73974e-11	1.33224e+21	2.47823e-11	1.62823e+21	1.55391e-11	4.14141e+21
	0.59	3.52969e-11	8.02651e+20	2.76173e-11	1.31111e+21	2.49561e-11	1.60563e+21	1.55742e-11	4.12276e+21
	0.6	3.09306e-11	1.04526e+21	2.77655e-11	1.29715e+21	2.5096e-11	1.58778e+21	1.56096e-11	4.10409e+21
	0.61	2.36916e-11	1.7816e+21	2.80984e-11	1.26659e+21	2.53021e-11	1.56202e+21	1.56451e-11	4.08548e+21
	0.62	9.36969e-12	1.13907e+22	2.83543e-11	1.24383e+21	2.55796e-11	1.52831e+21	1.56813e-11	4.06664e+21
	0.63	--	--	2.85702e-11	1.22511e+21	2.58358e-11	1.49815e+21	1.57163e-11	4.04855e+21
	0.64	--	--	2.88841e-11	1.19862e+21	2.61628e-11	1.46094e+21	1.57596e-11	4.02633e+21
	0.65	--	--	2.91508e-11	1.17679e+21	2.64478e-11	1.42962e+21	1.57937e-11	4.00896e+21
	0.66	--	--	2.91745e-11	1.17488e+21	2.67364e-11	1.39892e+21	1.58382e-11	3.98647e+21
	0.67	--	--	2.90921e-11	1.18154e+21	2.70005e-11	1.37169e+21	1.5875e-11	3.96801e+21
	0.68	--	--	2.80835e-11	1.26794e+21	2.6967e-11	1.3751e+21	1.59236e-11	3.94382e+21
	0.69	--	--	2.77378e-11	1.29974e+21	2.64027e-11	1.43451e+21	1.59871e-11	3.91256e+21
	0.7	--	--	2.46348e-11	1.64779e+21	2.6245e-11	1.4518e+21	1.60474e-11	3.88321e+21
	0.71	--	--	2.03758e-11	2.40863e+21	2.42408e-11	1.70179e+21	1.61146e-11	3.85089e+21
	0.72	--	--	1.22251e-11	6.69106e+21	2.08798e-11	2.29376e+21	1.61987e-11	3.81101e+21
	0.73	--	--	--	--	1.451e-11	4.74969e+21	1.62824e-11	3.77193e+21
	0.74	--	--	--	--	4.44911e-12	5.05189e+22	1.63569e-11	3.73764e+21
	0.75	--	--	--	--	--	--	1.63942e-11	3.72066e+21
	0.76	--	--	--	--	--	--	1.66742e-11	3.59675e+21
	0.77	--	--	--	--	--	--	1.68553e-11	3.51987e+21
	0.78	--	--	--	--	--	--	1.69557e-11	3.47831e+21
	0.79	--	--	--	--	--	--	1.71843e-11	3.38638e+21
	0.8	--	--	--	--	--	--	1.7237e-11	3.36571e+21
	0.81	--	--	--	--	--	--	1.73166e-11	3.33484e+21
	0.82	--	--	--	--	--	--	1.69997e-11	3.46033e+21
	0.83	--	--	--	--	--	--	1.63661e-11	3.73344e+21
	0.84	--	--	--	--	--	--	1.55485e-11	4.1364e+21
	0.85	--	--	--	--	--	--	1.40983e-11	5.03114e+21
	0.86	--	--	--	--	--	--	1.10336e-11	8.2142e+21
	0.87	--	--	--	--	--	--	6.70623e-12	2.22353e+22
	0.88	--	--	--	--	--	--	--	--
	0.89	--	--	--	--	--	--	--	--
	0.9	--	--	--	--	--	--	--	--
	0.91	--	--	--	--	--	--	--	--
	0.92	--	--	--	--	--	--	--	--
	0.93	--	--	--	--	--	--	--	--
	0.94	--	--	--	--	--	--	--	--
	0.95	--	--	--	--	--	--	--	--
	0.96	--	--	--	--	--	--	--	--
	0.97	--	--	--	--	--	--	--	--
	0.98	--	--	--	--	--	--	--	--
	0.99	--	--	--	--	--	--	--	--
	1	--	--	--	--	--	--	--	--

## Sheet: Fig.4b
Fig. 4b	The bulk dopant concentration as a function of depth from the surface, extracted from the 1/C²-V plot
	Distance from surface (nm)	Bulk dopant concentration (cm^-3)	Bulk dopant concentration (cm^-3)	Distance from surface (nm)	Bulk dopant concentration (cm^-3)	Bulk dopant concentration (cm^-3)	Distance from surface (nm)	Bulk dopant concentration (cm^-3)	Bulk dopant concentration (cm^-3)	Distance from surface (nm)	Bulk dopant concentration (cm^-3)	Bulk dopant concentration (cm^-3)		Inset						Raw data
	Blank	Mean	s.d. (n=5)	600°C	Mean	s.d. (n=5)	700°C	Mean	s.d. (n=5)	800°C	Mean	s.d. (n=5)
	82.0334	2.81846e+16	2363410000000000	111.006	3.81962e+16	6923530000000000	130.386	3.1344e+16	7058460000000000	214.753	4.05847e+16	6950700000000000			Depletion region depth (nm)					Blank											600°C											700°C
	84.0863	3.8345e+16	4366560000000000	112.528	4.65231e+16	5530760000000000	131.822	3.55038e+16	8327020000000000	215.354	4.51886e+16	5810060000000000			Blank	600°C	700°C	800°C		Device #1	Device #1	Device #2	Device #2	Device #3	Device #3	Device #4	Device #4	Device #5	Device #5		Device #1	Device #1	Device #2	Device #2	Device #3	Device #3	Device #4	Device #4	Device #5	Device #5		Device #1	Device #1	Device #2	Device #2	Device #3	Device #3	Device #4	Device #4
	85.703	4.47912e+16	4944450000000000	113.772	5.05999e+16	4623770000000000	133.144	4.03346e+16	1.00908e+16	215.99	4.25284e+16	4962060000000000			89	122	137	218		Distance from surface (nm)	Bulk dopant concentration (cm^-3)	Distance from surface (nm)	Bulk dopant concentration (cm^-3)	Distance from surface (nm)	Bulk dopant concentration (cm^-3)	Distance from surface (nm)	Bulk dopant concentration (cm^-3)	Distance from surface (nm)	Bulk dopant concentration (cm^-3)		Distance from surface (nm)	Bulk dopant concentration (cm^-3)	Distance from surface (nm)	Bulk dopant concentration (cm^-3)	Distance from surface (nm)	Bulk dopant concentration (cm^-3)	Distance from surface (nm)	Bulk dopant concentration (cm^-3)	Distance from surface (nm)	Bulk dopant concentration (cm^-3)		Distance from surface (nm)	Bulk dopant concentration (cm^-3)	Distance from surface (nm)	Bulk dopant concentration (cm^-3)	Distance from surface (nm)	Bulk dopant concentration (cm^-3)	Distance from surface (nm)	Bulk dopant concentration (cm^-3)
	87.0921	5.14904e+16	3979440000000000	115.038	5.24109e+16	3645470000000000	134.115	5.09573e+16	7460690000000000	216.61	4.39506e+16	5175230000000000			87	117	132	217		192.753	5.95078e+16	191.08	5.90406e+16	192.942	5.94704e+16	191.847	6.19245e+16	190.371	6.44413e+16		207.743	6.76459e+16	205.411	6.1491e+16	203.752	6.64249e+16	207.614	6.27909e+16	198.958	6.89164e+16		220.852	6.39622e+16	216.6	6.65796e+16	222.872	6.20134e+16	222.872	6.20134e+16
	88.2845	5.60338e+16	2104870000000000	116.199	5.6075e+16	2321670000000000	135.012	4.81045e+16	7249320000000000	217.211	4.49173e+16	4289570000000000			86	115	136	218		192.251	5.96034e+16	190.569	5.88204e+16	192.44	5.93609e+16	191.362	6.17227e+16	189.902	6.28712e+16		207.333	6.34806e+16	204.955	6.20705e+16	203.327	6.51799e+16	207.172	6.22969e+16	198.538	6.81906e+16		220.445	6.33289e+16	216.201	6.58186e+16	222.455	6.19616e+16	222.455	6.19616e+16
	89.4212	5.75366e+16	1491480000000000	117.248	5.66837e+16	1521490000000000	135.856	5.07225e+16	6280820000000000	217.798	4.61639e+16	3321840000000000			90	119	139	216		191.749	5.97965e+16	190.054	5.90332e+16	191.935	5.86181e+16	190.873	6.14015e+16	189.408	6.21788e+16		206.868	5.9729e+16	204.507	6.21074e+16	202.884	6.46825e+16	206.722	6.25968e+16	198.108	6.72964e+16		220.028	6.24408e+16	215.792	6.57181e+16	222.037	6.10904e+16	222.037	6.10904e+16
	90.5221	5.89569e+16	1458120000000000	118.322	5.70435e+16	1393380000000000	136.701	5.24377e+16	5856290000000000	218.36	4.71886e+16	2375510000000000			88	116	134	210		191.247	5.97887e+16	189.544	5.97102e+16	191.417	5.9481e+16	190.381	6.23781e+16	188.925	6.4358e+16		206.402	6.03126e+16	204.049	6.21407e+16	202.45	6.57114e+16	206.283	6.40118e+16	197.675	6.88612e+16		219.607	6.34692e+16	215.39	6.55165e+16	221.607	6.20983e+16	221.607	6.20983e+16
	91.5784	5.94954e+16	1448300000000000	119.431	5.79057e+16	1528370000000000	137.476	5.51193e+16	3168120000000000	218.916	4.77213e+16	2348090000000000		Mean	88	117.8	135.6	215.8		190.743	6.0533e+16	189.037	5.94079e+16	190.924	5.94934e+16	189.904	6.25706e+16	188.462	6.38761e+16		205.944	6.18404e+16	203.599	6.24649e+16	202.019	6.47295e+16	205.851	6.30117e+16	197.263	7.02704e+16		219.203	6.41785e+16	214.976	6.54276e+16	221.201	6.41915e+16	221.201	6.41915e+16
	92.6346	5.94267e+16	1693690000000000	120.428	5.78383e+16	1289890000000000	138.21	5.67835e+16	3441270000000000	219.464	4.80007e+16	2657850000000000		s.d. (n=5)	1.58114	2.77489	2.70185	3.34664		190.251	5.96576e+16	188.52	5.83659e+16	190.404	5.80691e+16	189.412	6.21765e+16	187.969	6.27508e+16		205.499	6.15906e+16	203.145	6.14071e+16	201.57	6.39792e+16	205.396	6.20514e+16	196.845	6.84034e+16		218.789	6.21859e+16	214.572	6.5353e+16	220.797	6.15857e+16	220.797	6.15857e+16
	93.6698	5.94754e+16	1767190000000000	121.434	5.80594e+16	1210360000000000	138.961	5.57769e+16	2486970000000000	220.011	4.84224e+16	1899870000000000								189.729	5.84328e+16	187.991	5.84143e+16	189.884	5.87998e+16	188.927	6.18829e+16	187.486	6.24691e+16		205.035	6.1064e+16	202.677	6.1193e+16	201.127	6.489e+16	204.948	6.19902e+16	196.408	6.65692e+16		218.357	6.26468e+16	214.156	6.46132e+16	220.355	6.01225e+16	220.355	6.01225e+16
	94.6884	5.99703e+16	1850310000000000	122.47	5.80556e+16	1693230000000000	139.697	5.65128e+16	2187490000000000	220.545	4.88808e+16	1496010000000000								189.213	5.9623e+16	187.472	5.92799e+16	189.374	5.84561e+16	188.428	6.12532e+16	186.987	6.26034e+16		204.58	6.2317e+16	202.217	6.17954e+16	200.689	6.40691e+16	204.49	6.18337e+16	195.965	6.75944e+16		217.948	6.31285e+16	213.74	6.49896e+16	219.928	6.06918e+16	219.928	6.06918e+16
	95.7108	5.92266e+16	2166140000000000	123.478	5.89694e+16	1555780000000000	140.42	5.69061e+16	2151690000000000	221.079	4.87424e+16	1979240000000000								188.709	5.99142e+16	186.956	5.89019e+16	188.845	5.84265e+16	187.931	6.11302e+16	186.503	6.31749e+16		204.133	6.07974e+16	201.756	6.17687e+16	200.232	6.42998e+16	204.038	6.15097e+16	195.54	6.83498e+16		217.521	6.15579e+16	213.328	6.47134e+16	219.493	6.01161e+16	219.493	6.01161e+16
	96.7196	5.93244e+16	2336030000000000	124.467	5.85491e+16	1024280000000000	141.138	5.71232e+16	2043040000000000	221.605	4.93903e+16	2767330000000000								188.196	5.91703e+16	186.427	5.83571e+16	188.331	5.87305e+16	187.427	6.11461e+16	186.01	6.20835e+16		203.653	6.03979e+16	201.294	6.16586e+16	199.795	6.46446e+16	203.573	6.22883e+16	195.104	6.8996e+16		217.089	6.23411e+16	212.907	6.39143e+16	219.056	6.194e+16	219.056	6.194e+16
	97.7185	5.90859e+16	2063060000000000	125.432	5.85376e+16	1215590000000000	141.848	5.75022e+16	2032380000000000	222.144	4.84946e+16	2001880000000000								187.676	5.8901e+16	185.899	5.86741e+16	187.804	5.82834e+16	186.927	6.14386e+16	185.507	6.27127e+16		203.198	6.08253e+16	200.829	6.18186e+16	199.342	6.41294e+16	203.131	6.24353e+16	194.685	6.89561e+16		216.671	6.22903e+16	212.482	6.41879e+16	218.645	6.18816e+16	218.645	6.18816e+16
	98.7142	5.88175e+16	1818940000000000	126.427	5.83755e+16	1193750000000000	142.55	5.76265e+16	1815010000000000	222.672	4.8698e+16	1571810000000000								187.155	5.90793e+16	185.372	5.86366e+16	187.28	5.83477e+16	186.425	6.15309e+16	185.022	6.20803e+16		202.722	6.08808e+16	200.367	6.17206e+16	198.895	6.41965e+16	202.666	6.11167e+16	194.247	6.73562e+16		216.237	6.15112e+16	212.063	6.49986e+16	218.206	6.05643e+16	218.206	6.05643e+16
	99.6937	5.94301e+16	1637380000000000	127.37	5.89469e+16	1493030000000000	143.25	5.78537e+16	2143180000000000	223.206	4.90347e+16	1588370000000000								186.636	5.94483e+16	184.84	5.85451e+16	186.751	5.8115e+16	185.924	6.13008e+16	184.505	6.22382e+16		202.265	6.19346e+16	199.899	6.22356e+16	198.44	6.44437e+16	202.202	6.21664e+16	193.806	6.8291e+16		215.806	6.25019e+16	211.647	6.46379e+16	217.775	6.09299e+16	217.775	6.09299e+16
	100.668	5.88348e+16	1850850000000000	128.354	5.85574e+16	1236800000000000	143.94	5.80772e+16	2365740000000000	223.724	4.91617e+16	1646490000000000								186.118	5.93247e+16	184.309	5.85823e+16	186.22	5.87289e+16	185.415	6.15996e+16	184.02	6.36355e+16		201.803	6.08474e+16	199.442	6.1886e+16	197.996	6.46094e+16	201.751	6.19609e+16	193.378	6.90501e+16		215.384	6.2047e+16	211.222	6.44934e+16	217.339	6.12921e+16	217.339	6.12921e+16
	101.635	5.87916e+16	1792250000000000	129.292	5.87734e+16	1158930000000000	144.628	5.81797e+16	1597370000000000	224.253	4.90556e+16	1702150000000000								185.594	5.84893e+16	183.775	5.86815e+16	185.699	5.82755e+16	184.916	6.07516e+16	183.523	6.24649e+16		201.328	6.07477e+16	198.967	6.14541e+16	197.541	6.37728e+16	201.282	6.14003e+16	192.944	6.64002e+16		214.945	6.21046e+16	210.803	6.4157e+16	216.911	6.12506e+16	216.911	6.12506e+16
	102.595	5.87938e+16	1832820000000000	130.236	5.93122e+16	1454150000000000	145.308	5.82722e+16	1617640000000000	224.771	4.9028e+16	1532780000000000								185.058	5.9345e+16	183.242	5.86165e+16	185.157	5.79476e+16	184.391	6.04897e+16	183.016	6.23216e+16		200.863	6.10915e+16	198.501	6.15561e+16	197.082	6.37676e+16	200.82	6.16542e+16	192.48	6.65772e+16		214.522	6.22808e+16	210.371	6.45399e+16	216.473	6.02122e+16	216.473	6.02122e+16
	103.544	5.87963e+16	1805950000000000	131.155	5.88007e+16	1296160000000000	145.987	5.83798e+16	2015660000000000	225.297	4.89556e+16	1832670000000000								184.546	5.94971e+16	182.704	5.85002e+16	184.627	5.83409e+16	183.885	6.20891e+16	182.514	6.27097e+16		200.391	6.10018e+16	198.025	6.13182e+16	196.626	6.38587e+16	200.353	6.2523e+16	192.046	6.88239e+16		214.084	6.21412e+16	209.955	6.44222e+16	216.028	6.06761e+16	216.028	6.06761e+16
	104.486	5.88074e+16	1822670000000000	132.108	5.91373e+16	1159120000000000	146.659	5.84142e+16	1879700000000000	225.815	4.90455e+16	1644420000000000								184.01	5.88622e+16	182.166	5.82318e+16	184.089	5.79801e+16	183.384	6.15736e+16	182.011	6.25819e+16		199.921	6.16907e+16	197.554	6.1511e+16	196.166	6.44815e+16	199.902	6.22491e+16	191.609	6.86242e+16		213.657	6.25228e+16	209.521	6.42955e+16	215.595	6.17542e+16	215.595	6.17542e+16
	105.418	5.88504e+16	1836410000000000	133.014	5.90515e+16	1105990000000000	147.332	5.86157e+16	1581950000000000	226.337	4.93578e+16	1501490000000000								183.484	5.94943e+16	181.619	5.83037e+16	183.549	5.87185e+16	182.866	6.12611e+16	181.504	6.20876e+16		199.458	6.11827e+16	197.078	6.10467e+16	195.716	6.42242e+16	199.428	6.14551e+16	191.171	6.68035e+16		213.223	6.23915e+16	209.101	6.44928e+16	215.164	6.11204e+16	215.164	6.11204e+16
	106.342	5.88206e+16	1784240000000000	133.898	5.96469e+16	1553800000000000	147.992	5.88086e+16	1677830000000000	226.846	4.94385e+16	1471570000000000								182.956	5.90676e+16	181.079	5.89417e+16	183.021	5.8208e+16	182.357	6.11618e+16	180.99	6.27336e+16		198.979	6.02792e+16	196.598	6.10028e+16	195.251	6.38808e+16	198.963	6.18074e+16	190.708	6.68195e+16		212.792	6.21731e+16	208.668	6.42763e+16	214.72	6.05085e+16	214.72	6.05085e+16
	107.259	5.9055e+16	1706990000000000	134.821	5.94196e+16	1379400000000000	148.654	5.86412e+16	1886940000000000	227.364	4.90815e+16	1634700000000000								182.419	5.8831e+16	180.541	5.83648e+16	182.469	5.78748e+16	181.834	6.12445e+16	180.491	6.33958e+16		198.499	6.05516e+16	196.119	6.13696e+16	194.794	6.44246e+16	198.492	6.24134e+16	190.269	6.87553e+16		212.353	6.20559e+16	208.244	6.36882e+16	214.279	6.04981e+16	214.279	6.04981e+16
	108.16	5.90887e+16	1728260000000000	135.73	5.97594e+16	1136110000000000	149.313	5.85463e+16	1865640000000000	227.877	4.92072e+16	1720580000000000								181.884	5.99291e+16	179.988	5.94943e+16	181.932	5.94165e+16	181.323	6.23933e+16	179.984	6.36012e+16		198.021	6.24184e+16	195.642	6.21456e+16	194.334	6.5231e+16	198.034	6.26835e+16	189.829	6.94187e+16		211.919	6.26392e+16	207.8	6.55814e+16	213.833	6.1752e+16	213.833	6.1752e+16
	109.061	5.8948e+16	1909990000000000	136.585	6.04296e+16	2094240000000000	149.971	5.85143e+16	1779230000000000	228.391	4.94884e+16	1747710000000000								181.364	5.99321e+16	179.467	6.00432e+16	181.405	5.89736e+16	180.817	6.19858e+16	179.486	6.30012e+16		197.568	6.27834e+16	195.173	6.26834e+16	193.886	6.48996e+16	197.565	6.17521e+16	189.396	6.80647e+16		211.486	6.25281e+16	207.4	6.64172e+16	213.407	6.17416e+16	213.407	6.17416e+16
	109.951	5.91279e+16	1687900000000000	137.44	5.96001e+16	1225730000000000	150.625	5.8686e+16	1798690000000000	228.896	4.946e+16	1465160000000000								180.826	5.94149e+16	178.92	5.8377e+16	180.856	5.86507e+16	180.297	6.1772e+16	178.967	6.2541e+16		197.094	6.07113e+16	194.701	6.11915e+16	193.42	6.44828e+16	197.091	6.28721e+16	188.936	6.64379e+16		211.049	6.12745e+16	206.965	6.4565e+16	212.96	6.11357e+16	212.96	6.11357e+16
	110.832	5.92389e+16	1439730000000000	138.352	5.99443e+16	1177830000000000	151.274	5.87482e+16	1889570000000000	229.408	4.97125e+16	1540880000000000								180.293	5.93258e+16	178.365	5.83329e+16	180.32	5.84177e+16	179.785	6.11697e+16	178.458	6.26599e+16		196.607	6.11496e+16	194.207	6.12435e+16	192.964	6.46923e+16	196.637	6.31533e+16	188.479	6.84919e+16		210.596	6.24196e+16	206.539	6.47747e+16	212.524	6.10421e+16	212.524	6.10421e+16
	111.704	5.91788e+16	1804120000000000	139.211	6.05268e+16	1443870000000000	151.919	5.94977e+16	2205100000000000	229.904	5.02917e+16	2016640000000000								179.75	5.88023e+16	177.814	5.83552e+16	179.764	5.78679e+16	179.251	6.10477e+16	177.938	6.15379e+16		196.137	6.08017e+16	193.734	6.17897e+16	192.498	6.62886e+16	196.165	6.1657e+16	188.045	6.82786e+16		210.174	6.2725e+16	206.105	6.39152e+16	212.073	5.98336e+16	212.073	5.98336e+16
	112.573	5.89404e+16	1918310000000000	140.041	5.99785e+16	1286190000000000	152.555	5.89782e+16	1736360000000000	230.407	4.93734e+16	2177840000000000								179.204	5.92258e+16	177.256	5.84833e+16	179.214	5.81411e+16	178.733	6.1186e+16	177.407	6.25462e+16		195.642	6.1e+16	193.246	6.11503e+16	192.062	6.63243e+16	195.686	6.06593e+16	187.583	6.65216e+16		209.724	6.20467e+16	205.665	6.77461e+16	211.617	6.12372e+16	211.617	6.12372e+16
	113.44	5.93838e+16	2318070000000000	140.893	5.98871e+16	1268700000000000	153.192	5.91351e+16	1827950000000000	230.916	4.95131e+16	1552340000000000								178.666	5.91135e+16	176.704	5.87253e+16	178.66	5.83072e+16	178.199	6.11404e+16	176.901	6.36484e+16		195.173	6.2108e+16	192.76	6.12299e+16	191.595	6.42881e+16	195.195	6.12628e+16	187.123	6.73492e+16		209.29	6.23516e+16	205.279	6.71283e+16	211.185	6.12549e+16	211.185	6.12549e+16
	114.283	5.94646e+16	2348760000000000	141.782	5.99446e+16	1284920000000000	153.829	5.88547e+16	1794830000000000	231.414	4.96935e+16	1238890000000000								178.115	5.91629e+16	176.148	5.84574e+16	178.11	5.83261e+16	177.677	6.18642e+16	176.385	6.22391e+16		194.693	6.0957e+16	192.271	6.35936e+16	191.128	6.41002e+16	194.724	6.22888e+16	186.67	6.8533e+16		208.842	6.15241e+16	204.83	6.36756e+16	210.728	6.08838e+16	210.728	6.08838e+16
	115.131	5.96855e+16	2077560000000000	142.586	6.05221e+16	1437000000000000	154.462	5.90457e+16	1930300000000000	231.917	4.96124e+16	2140940000000000								177.574	5.92837e+16	175.587	5.82079e+16	177.553	5.77359e+16	177.152	6.12037e+16	175.853	6.19844e+16		194.203	6.04811e+16	191.82	6.39969e+16	190.656	6.40809e+16	194.247	6.23344e+16	186.224	6.74938e+16		208.395	6.192e+16	204.397	6.49448e+16	210.288	6.03661e+16	210.288	6.03661e+16
	115.969	5.90207e+16	1857960000000000	143.428	6.0017e+16	1159850000000000	155.091	5.9273e+16	2527000000000000	232.415	4.92981e+16	1972180000000000								177.022	5.86681e+16	175.022	5.8616e+16	176.988	5.79259e+16	176.616	6.11857e+16	175.33	6.26042e+16		193.713	6.09381e+16	191.334	6.11558e+16	190.186	6.39925e+16	193.774	6.19891e+16	185.755	6.68213e+16		207.95	6.22262e+16	203.963	6.44081e+16	209.821	6.02946e+16	209.821	6.02946e+16
	116.807	5.90209e+16	1851710000000000	144.257	6.01782e+16	1355020000000000	155.716	5.93166e+16	2168780000000000	232.922	4.92869e+16	1441460000000000								176.467	5.90096e+16	174.465	5.88341e+16	176.43	5.81778e+16	176.087	6.09105e+16	174.805	6.18675e+16		193.229	6.12468e+16	190.836	6.11752e+16	189.71	6.40655e+16	193.289	6.10364e+16	185.297	6.80728e+16		207.506	6.13476e+16	203.521	6.39825e+16	209.379	6.1425e+16	209.379	6.1425e+16
	117.639	5.9063e+16	1849930000000000	145.093	6.06612e+16	1391270000000000	156.338	5.93012e+16	1782210000000000	233.418	4.96416e+16	1477800000000000								175.917	5.9359e+16	173.901	5.82185e+16	175.867	5.8177e+16	175.543	6.08037e+16	174.266	6.21475e+16		192.741	6.05675e+16	190.349	6.12838e+16	189.24	6.3678e+16	192.798	6.1113e+16	184.843	6.74165e+16		207.047	6.14735e+16	203.08	6.41237e+16	208.927	6.01907e+16	208.927	6.01907e+16
	118.464	5.91313e+16	1804160000000000	145.911	6.00286e+16	1528670000000000	156.958	5.96076e+16	1617190000000000	233.916	4.95069e+16	1529570000000000								175.365	5.89377e+16	173.329	5.82557e+16	175.306	5.79929e+16	175.009	6.16429e+16	173.743	6.25573e+16		192.243	6.3859e+16	189.85	6.13137e+16	188.755	6.38399e+16	192.313	6.4216e+16	184.374	6.67834e+16		206.602	6.2517e+16	202.638	6.36336e+16	208.464	6.0759e+16	208.464	6.0759e+16
	119.283	5.91249e+16	1853520000000000	146.722	6.04061e+16	1179980000000000	157.569	5.95344e+16	1648980000000000	234.412	4.95582e+16	1647980000000000								174.804	5.91395e+16	172.762	5.85925e+16	174.735	5.81571e+16	174.477	6.12234e+16	173.208	6.25131e+16		191.804	6.3861e+16	189.36	6.12856e+16	188.285	6.40192e+16	191.867	6.58131e+16	183.908	6.68165e+16		206.156	6.2102e+16	202.188	6.45039e+16	208.018	6.08076e+16	208.018	6.08076e+16
	120.097	5.90848e+16	1871260000000000	147.532	6.05598e+16	1160400000000000	158.185	5.94999e+16	1933450000000000	234.907	4.96769e+16	1933120000000000								174.252	5.90536e+16	172.192	5.83138e+16	174.174	5.84333e+16	173.932	6.08225e+16	172.68	6.2872e+16		191.304	6.00752e+16	188.859	6.06159e+16	187.801	6.36496e+16	191.401	6.21694e+16	183.437	6.70863e+16		205.703	6.46558e+16	201.756	6.47512e+16	207.555	6.1021e+16	207.555	6.1021e+16
	120.906	5.91545e+16	1878920000000000	148.315	6.14073e+16	1727360000000000	158.792	5.97783e+16	1923820000000000	235.399	4.93997e+16	1930380000000000								173.686	5.87235e+16	171.616	5.84226e+16	173.605	5.83658e+16	173.389	6.15e+16	172.148	6.23038e+16		190.803	6.09099e+16	188.355	6.1028e+16	187.323	6.39887e+16	190.9	6.13328e+16	182.973	6.79224e+16		205.291	6.46956e+16	201.307	6.40805e+16	207.11	6.06386e+16	207.11	6.06386e+16
	121.707	5.92035e+16	1928000000000000	149.138	6.05654e+16	1742430000000000	159.398	5.96551e+16	1744550000000000	235.898	4.91908e+16	1748450000000000								173.124	5.9199e+16	171.045	5.85448e+16	173.038	5.82198e+16	172.854	6.12296e+16	171.608	6.18206e+16		190.314	6.16118e+16	187.858	6.12339e+16	186.841	6.37932e+16	190.419	6.21173e+16	182.512	6.78778e+16		204.837	6.23942e+16	200.864	6.38e+16	206.638	6.07681e+16	206.638	6.07681e+16
	122.504	5.92253e+16	1891310000000000	149.919	6.05865e+16	1159360000000000	160.003	5.96922e+16	1608350000000000	236.392	4.9519e+16	1676840000000000								172.563	5.90412e+16	170.467	5.83923e+16	172.463	5.82226e+16	172.302	6.09661e+16	171.063	6.23519e+16		189.822	6.10561e+16	187.355	6.13667e+16	186.357	6.49774e+16	189.927	6.15391e+16	182.045	6.68272e+16		204.391	6.24533e+16	200.409	6.46664e+16	206.194	6.13591e+16	206.194	6.13591e+16
	123.294	5.9363e+16	1606190000000000	150.701	6.1311e+16	1495630000000000	160.603	5.97614e+16	1884180000000000	236.875	5.05127e+16	1538880000000000								171.995	5.99602e+16	169.889	5.93105e+16	171.893	5.91395e+16	171.758	6.26597e+16	170.529	6.38078e+16		189.321	6.18243e+16	186.857	6.2433e+16	185.891	6.52496e+16	189.435	6.27684e+16	181.566	6.80424e+16		203.935	6.23321e+16	199.976	6.55602e+16	205.729	6.41403e+16	205.729	6.41403e+16
	124.077	5.93322e+16	1610060000000000	151.456	6.10307e+16	1207500000000000	161.202	5.97837e+16	1792830000000000	237.361	4.99758e+16	1559170000000000								171.448	6.00604e+16	169.325	5.95882e+16	171.331	5.91523e+16	171.233	6.22935e+16	170.006	6.3219e+16		188.839	6.17264e+16	186.369	6.22127e+16	185.409	6.4064e+16	188.96	6.21291e+16	181.113	6.88195e+16		203.486	6.21386e+16	199.532	6.4901e+16	205.322	6.41937e+16	205.322	6.41937e+16
	124.858	5.92147e+16	1867990000000000	152.283	6.0825e+16	1336850000000000	161.797	6.0471e+16	2106070000000000	237.845	4.93653e+16	1921110000000000								170.877	5.88095e+16	168.749	5.84057e+16	170.757	5.79206e+16	170.68	6.10119e+16	169.458	6.19831e+16		188.334	6.0696e+16	185.865	6.10281e+16	184.922	6.3751e+16	188.454	6.18615e+16	180.643	6.67782e+16		203.025	6.24636e+16	199.088	6.41916e+16	204.856	6.07218e+16	204.856	6.07218e+16
	125.634	5.94312e+16	1724900000000000	153.035	6.08599e+16	1189030000000000	162.386	5.95674e+16	1950820000000000	238.342	4.931e+16	1607530000000000								170.303	5.92579e+16	168.158	5.83852e+16	170.168	5.82775e+16	170.129	6.11549e+16	168.911	6.23302e+16		187.832	6.16808e+16	185.355	6.11168e+16	184.433	6.46238e+16	187.973	6.18501e+16	180.16	6.78306e+16		202.579	6.21119e+16	198.631	6.36782e+16	204.397	6.12212e+16	204.397	6.12212e+16
	126.4	5.94953e+16	1708050000000000	153.782	6.10332e+16	1403430000000000	162.979	6.00396e+16	1674120000000000	238.825	4.99941e+16	2202530000000000								169.737	5.9064e+16	167.577	5.86058e+16	169.597	5.84306e+16	169.574	6.11034e+16	168.366	6.2733e+16		187.341	6.11814e+16	184.849	6.15536e+16	183.957	6.43972e+16	187.465	6.11843e+16	179.701	6.82227e+16		202.111	6.15935e+16	198.178	6.40323e+16	203.937	6.0623e+16	203.937	6.0623e+16
	127.165	5.94894e+16	1784160000000000	154.551	6.07027e+16	1216050000000000	163.566	5.98503e+16	1866020000000000	239.307	5.05442e+16	2261560000000000								169.155	5.87842e+16	166.986	5.82615e+16	169.007	5.76027e+16	169.018	6.15052e+16	167.821	6.2784e+16		186.828	6.04889e+16	184.343	6.07844e+16	183.462	6.35947e+16	186.97	6.19654e+16	179.221	6.66481e+16		201.654	6.21049e+16	197.725	6.4557e+16	203.467	6.01302e+16	203.467	6.01302e+16
	127.922	5.97593e+16	2180790000000000	155.361	6.12452e+16	1533190000000000	164.154	5.97833e+16	1942010000000000	239.777	4.95134e+16	1197200000000000								168.58	5.92997e+16	166.395	5.85798e+16	168.415	5.81631e+16	168.467	6.11316e+16	167.274	6.21501e+16		186.323	6.15381e+16	183.822	6.06947e+16	182.971	6.38963e+16	186.472	6.15379e+16	178.738	6.68201e+16		201.192	6.21902e+16	197.277	6.41507e+16	202.996	6.05469e+16	202.996	6.05469e+16
	128.671	5.97783e+16	2496330000000000	156.092	6.08807e+16	1303660000000000	164.74	5.98838e+16	1725950000000000	240.276	4.94521e+16	1591050000000000								168.005	5.88687e+16	165.806	5.81466e+16	167.832	5.81651e+16	167.901	6.12004e+16	166.715	6.1886e+16		185.825	6.08025e+16	183.312	6.12763e+16	182.478	6.42675e+16	185.967	6.14742e+16	178.258	6.73618e+16		200.735	6.10577e+16	196.816	6.35892e+16	202.531	6.09678e+16	202.531	6.09678e+16
	129.419	5.94496e+16	2106830000000000	156.823	6.06397e+16	1401960000000000	165.321	6.00264e+16	1755540000000000	240.746	5.01014e+16	1783760000000000								167.417	5.87221e+16	165.201	5.78561e+16	167.237	5.79973e+16	167.347	6.13874e+16	166.159	6.19333e+16		185.305	6.0029e+16	182.798	6.13935e+16	181.99	6.40086e+16	185.465	6.15601e+16	177.78	6.7468e+16		200.254	6.1718e+16	196.358	6.4535e+16	202.064	6.0333e+16	202.064	6.0333e+16
	130.168	5.92825e+16	1848740000000000	157.583	6.15903e+16	1553470000000000	165.9	6.00989e+16	2295120000000000	241.231	5.01029e+16	1630470000000000								166.834	5.92084e+16	164.602	5.83275e+16	166.646	5.81485e+16	166.781	6.06315e+16	165.597	6.22687e+16		184.791	6.13324e+16	182.287	6.1131e+16	181.49	6.36176e+16	184.96	6.17159e+16	177.299	6.68611e+16		199.804	6.29088e+16	195.908	6.44014e+16	201.587	6.04308e+16	201.587	6.04308e+16
	130.911	5.93317e+16	1898620000000000	158.337	6.1726e+16	1789850000000000	166.476	6.01641e+16	2292360000000000	241.699	5.04023e+16	1845810000000000								166.252	5.89541e+16	164.003	5.84718e+16	166.05	5.80925e+16	166.21	6.05598e+16	165.043	6.24734e+16		184.29	6.13724e+16	181.766	6.11953e+16	180.994	6.40054e+16	184.458	6.16755e+16	176.809	6.65613e+16		199.338	6.11334e+16	195.446	6.36981e+16	201.12	6.03839e+16	201.12	6.03839e+16
	131.641	6.01175e+16	1865120000000000	159.079	6.12954e+16	1486640000000000	167.05	6.01355e+16	1993250000000000	242.177	4.95795e+16	1787860000000000								165.66	5.88849e+16	163.403	5.83422e+16	165.453	5.80521e+16	165.638	6.13684e+16	164.481	6.25336e+16		183.774	6.04245e+16	181.253	6.09592e+16	180.497	6.38445e+16	183.948	6.2316e+16	176.321	6.74658e+16		198.86	6.13254e+16	194.984	6.43123e+16	200.639	6.00212e+16	200.639	6.00212e+16
	132.376	5.92675e+16	1927340000000000	159.795	6.11803e+16	1213410000000000	167.622	5.99425e+16	1624700000000000	242.658	4.95981e+16	1599730000000000								165.073	5.92166e+16	162.796	5.80685e+16	164.852	5.7698e+16	165.078	6.17251e+16	163.924	6.24245e+16		183.254	6.08688e+16	180.724	6.05419e+16	179.995	6.40985e+16	183.454	6.24897e+16	175.842	6.74602e+16		198.395	6.20062e+16	194.528	6.42005e+16	200.165	6.02973e+16	200.165	6.02973e+16
	133.108	5.91563e+16	1917620000000000	160.535	6.14406e+16	1078180000000000	168.196	5.99875e+16	1831960000000000	243.133	4.9273e+16	1385250000000000								164.483	5.90012e+16	162.186	5.87177e+16	164.244	5.74882e+16	164.509	6.08492e+16	163.357	6.17771e+16		182.742	6.04238e+16	180.201	6.14467e+16	179.5	6.39561e+16	182.945	6.07989e+16	175.351	6.71723e+16		197.925	6.14155e+16	194.062	6.39291e+16	199.686	6.08043e+16	199.686	6.08043e+16
	133.836	5.96332e+16	1632230000000000	161.25	6.18383e+16	1441730000000000	168.763	6.02128e+16	1745270000000000	243.619	4.96377e+16	1945130000000000								163.887	5.85575e+16	161.588	5.85113e+16	163.633	5.79675e+16	163.929	6.0902e+16	162.784	6.20606e+16		182.212	6.06141e+16	179.685	6.09867e+16	178.993	6.33557e+16	182.42	6.15668e+16	174.866	6.63729e+16		197.448	6.16194e+16	193.601	6.40715e+16	199.217	6.06179e+16	199.217	6.06179e+16
	134.558	5.93251e+16	1858380000000000	161.998	6.12173e+16	1135120000000000	169.329	6.05042e+16	1955970000000000	244.086	4.99221e+16	2032240000000000								163.285	5.88692e+16	160.969	5.79651e+16	163.031	5.84162e+16	163.357	6.12827e+16	162.218	6.25344e+16		181.701	6.07643e+16	179.151	6.11439e+16	178.485	6.37622e+16	181.92	6.19015e+16	174.36	6.65239e+16		196.979	6.15997e+16	193.135	6.33562e+16	198.733	6.11237e+16	198.733	6.11237e+16
	135.274	5.96385e+16	1807260000000000	162.709	6.08535e+16	1250950000000000	169.887	6.04427e+16	1901580000000000	244.563	5.06444e+16	2010870000000000								162.69	5.89911e+16	160.355	5.83679e+16	162.425	5.79565e+16	162.779	6.08737e+16	161.65	6.23811e+16		181.17	6.07745e+16	178.635	6.12025e+16	177.982	6.41088e+16	181.398	6.08671e+16	173.874	6.80563e+16		196.5	6.18081e+16	192.661	6.41258e+16	198.27	6.10257e+16	198.27	6.10257e+16
	135.985	5.9662e+16	1632800000000000	163.436	6.18662e+16	1465670000000000	170.45	6.03797e+16	1473250000000000	245.028	4.97298e+16	1162070000000000								162.086	5.89112e+16	159.739	5.85068e+16	161.809	5.79069e+16	162.195	6.05776e+16	161.077	6.21982e+16		180.656	6.22665e+16	178.099	6.08898e+16	177.477	6.39313e+16	180.878	6.16472e+16	173.388	6.76656e+16		196.032	6.20282e+16	192.204	6.44423e+16	197.783	6.03857e+16	197.783	6.03857e+16
	136.693	5.94843e+16	1901560000000000	164.121	6.12314e+16	1205740000000000	171.006	6.07021e+16	1724220000000000	245.497	5.03184e+16	1472840000000000								161.486	6.0058e+16	159.124	5.92974e+16	161.197	5.94339e+16	161.608	6.20538e+16	160.502	6.34857e+16		180.147	6.22148e+16	177.574	6.19231e+16	176.968	6.4872e+16	180.366	6.30927e+16	172.893	6.7693e+16		195.554	6.28628e+16	191.732	6.4902e+16	197.307	6.12122e+16	197.307	6.12122e+16
	137.401	5.96108e+16	1783210000000000	164.874	6.12657e+16	1175810000000000	171.552	6.13538e+16	2205970000000000	245.96	4.96401e+16	2932760000000000								160.9	6.00722e+16	158.52	5.89978e+16	160.608	5.86918e+16	161.048	6.2908e+16	159.948	6.34046e+16		179.629	6.11646e+16	177.053	6.1924e+16	176.475	6.51655e+16	179.867	6.25141e+16	172.405	6.74702e+16		195.096	6.23888e+16	191.279	6.49863e+16	196.83	6.12723e+16	196.83	6.12723e+16
	138.099	5.99637e+16	1883330000000000	165.574	6.13826e+16	1555160000000000	172.107	6.03939e+16	1974120000000000	246.441	4.98363e+16	1907170000000000								160.295	5.88244e+16	157.894	5.84145e+16	159.977	5.77863e+16	160.473	6.11385e+16	159.367	6.21927e+16		179.1	6.01222e+16	176.525	6.16305e+16	175.968	6.35811e+16	179.343	6.16352e+16	171.904	6.73831e+16		194.609	6.14673e+16	190.806	6.36791e+16	196.353	6.06639e+16	196.353	6.06639e+16
	138.792	5.98389e+16	2242510000000000	166.258	6.18171e+16	1620890000000000	172.659	6.04809e+16	1752080000000000	246.898	5.04826e+16	2041460000000000								159.679	5.84967e+16	157.273	5.84222e+16	159.363	5.83214e+16	159.876	6.0884e+16	158.787	6.20302e+16		178.561	6.07745e+16	175.995	6.06673e+16	175.446	6.34451e+16	178.827	6.16169e+16	171.411	6.74478e+16		194.134	6.23039e+16	190.332	6.46845e+16	195.864	6.00085e+16	195.864	6.00085e+16
	139.485	5.96269e+16	2149730000000000	166.958	6.16435e+16	1782180000000000	173.21	6.03506e+16	1827940000000000	247.366	5.01139e+16	1668500000000000								159.064	5.90597e+16	156.641	5.82933e+16	158.739	5.77104e+16	159.291	6.12376e+16	158.199	6.18e+16		178.039	6.09065e+16	175.447	6.03664e+16	174.934	6.40729e+16	178.299	6.10525e+16	170.909	6.73161e+16		193.657	6.16415e+16	189.872	6.41048e+16	195.374	6.0603e+16	195.374	6.0603e+16
	140.177	5.94225e+16	1760080000000000	167.683	6.18875e+16	1618250000000000	173.761	6.03122e+16	2339540000000000	247.827	4.99768e+16	1554550000000000								158.455	5.88783e+16	156.013	5.82252e+16	158.107	5.7959e+16	158.696	6.09362e+16	157.61	6.21608e+16		177.5	6.04981e+16	174.909	6.10447e+16	174.42	6.35844e+16	177.77	6.16553e+16	170.411	6.59003e+16		193.17	6.12235e+16	189.387	6.3681e+16	194.892	6.05502e+16	194.892	6.05502e+16
	140.868	5.94939e+16	1832580000000000	168.357	6.1794e+16	1646430000000000	174.309	6.05765e+16	2187560000000000	248.295	4.99666e+16	1703590000000000								157.83	5.87048e+16	155.375	5.82698e+16	157.483	5.80444e+16	158.101	6.106e+16	157.025	6.27753e+16		176.968	6.10501e+16	174.37	6.08757e+16	173.897	6.34188e+16	177.249	6.21446e+16	169.884	6.62936e+16		192.685	6.18315e+16	188.918	6.36582e+16	194.399	6.04239e+16	194.399	6.04239e+16
	141.551	5.95279e+16	1974620000000000	169.046	6.14058e+16	1433370000000000	174.851	6.06318e+16	1940290000000000	248.755	5.06799e+16	1594780000000000								157.213	5.90345e+16	154.742	5.80984e+16	156.849	5.82013e+16	157.504	6.09565e+16	156.443	6.2414e+16		176.435	6.08415e+16	173.825	6.09387e+16	173.377	6.38704e+16	176.725	6.16637e+16	169.39	6.77223e+16		192.205	6.15759e+16	188.43	6.32674e+16	193.913	6.03857e+16	193.913	6.03857e+16
	142.234	5.94082e+16	1743350000000000	169.735	6.14383e+16	1287010000000000	175.395	6.05704e+16	1838660000000000	249.208	4.97405e+16	1763870000000000								156.591	5.87139e+16	154.095	5.83042e+16	156.223	5.79956e+16	156.903	6.11002e+16	155.847	6.1797e+16		175.896	6.05898e+16	173.284	6.10684e+16	172.858	6.40221e+16	176.193	6.14998e+16	168.881	6.74965e+16		191.713	6.08368e+16	187.953	6.41189e+16	193.417	6.02065e+16	193.417	6.02065e+16
	142.913	5.95383e+16	1929390000000000	170.438	6.24274e+16	1189350000000000	175.935	6.04931e+16	1739920000000000	249.684	5.03385e+16	1835280000000000								155.962	5.8807e+16	153.462	5.83681e+16	155.579	5.77299e+16	156.304	6.11803e+16	155.248	6.2271e+16		175.355	6.0412e+16	172.738	6.12546e+16	172.337	6.32934e+16	175.663	6.13547e+16	168.381	6.65122e+16		191.218	6.15858e+16	187.476	6.3957e+16	192.925	6.06e+16	192.925	6.06e+16
	143.588	5.95142e+16	1965970000000000	171.095	6.17455e+16	1357320000000000	176.477	6.04173e+16	1928300000000000	250.125	5.05968e+16	1830890000000000								155.336	5.88466e+16	152.811	5.80041e+16	154.942	5.82425e+16	155.7	6.08112e+16	154.656	6.2364e+16		174.81	6.04136e+16	172.196	6.08552e+16	171.803	6.34592e+16	175.126	6.12743e+16	167.854	6.6036e+16		190.736	6.19217e+16	186.993	6.42298e+16	192.432	6.00914e+16	192.432	6.00914e+16
	144.261	5.94999e+16	1782660000000000	171.788	6.14108e+16	1201240000000000	177.015	6.06575e+16	1770000000000000	250.594	4.96761e+16	1377390000000000								154.703	5.86516e+16	152.164	5.83553e+16	154.304	5.78139e+16	155.089	6.08423e+16	154.056	6.2191e+16		174.266	6.07009e+16	171.64	6.07871e+16	171.282	6.37602e+16	174.591	6.14375e+16	167.343	6.70733e+16		190.244	6.17579e+16	186.518	6.38723e+16	191.93	6.06217e+16	191.93	6.06217e+16
	144.929	5.9515e+16	1849420000000000	172.466	6.15429e+16	1109220000000000	177.549	6.08082e+16	1963270000000000	251.05	5.03259e+16	1442380000000000								154.068	5.90266e+16	151.515	5.8103e+16	153.652	5.7609e+16	154.48	6.11867e+16	153.456	6.19696e+16		173.723	6.08268e+16	171.094	6.13249e+16	170.749	6.35344e+16	174.053	6.11516e+16	166.829	6.75076e+16		189.756	6.14731e+16	186.027	6.33162e+16	191.444	6.0615e+16	191.444	6.0615e+16
	145.595	5.9556e+16	1859480000000000	173.133	6.22639e+16	1555220000000000	178.082	6.09385e+16	1909470000000000	251.506	5.00393e+16	1645460000000000								153.438	5.90355e+16	150.857	5.82787e+16	153.004	5.78859e+16	153.872	6.13507e+16	152.846	6.19859e+16		173.177	6.08473e+16	170.543	6.06974e+16	170.221	6.35589e+16	173.51	6.12709e+16	166.321	6.6825e+16		189.258	6.12642e+16	185.541	6.40941e+16	190.939	6.03952e+16	190.939	6.03952e+16
	146.257	5.96212e+16	1864210000000000	173.802	6.15214e+16	1074900000000000	178.61	6.09175e+16	1806260000000000	251.965	4.96127e+16	1729570000000000								152.798	5.86849e+16	150.206	5.82265e+16	152.353	5.80386e+16	153.262	6.10855e+16	152.241	6.22454e+16		172.631	6.04481e+16	169.982	6.046e+16	169.686	6.36416e+16	172.971	6.15111e+16	165.794	6.61689e+16		188.764	6.19533e+16	185.06	6.36303e+16	190.446	6.00701e+16	190.446	6.00701e+16
	146.916	5.9732e+16	1664660000000000	174.491	6.14024e+16	1275700000000000	179.14	6.10137e+16	1462940000000000	252.427	4.99002e+16	1953050000000000								152.155	5.89898e+16	149.541	5.80279e+16	151.703	5.79816e+16	152.643	6.08777e+16	151.632	6.18884e+16		172.074	6.07541e+16	169.424	6.05999e+16	169.156	6.37941e+16	172.429	6.18632e+16	165.272	6.68003e+16		188.274	6.14204e+16	184.564	6.35146e+16	189.933	5.97467e+16	189.933	5.97467e+16
	147.569	5.97385e+16	1763470000000000	175.154	6.20498e+16	1607310000000000	179.663	6.09249e+16	1822270000000000	252.879	5.01378e+16	1604390000000000								151.516	5.87198e+16	148.88	5.84665e+16	151.045	5.80006e+16	152.024	6.06629e+16	151.015	6.2273e+16		171.53	6.05468e+16	168.862	6.05421e+16	168.62	6.345e+16	171.892	6.15067e+16	164.752	6.6579e+16		187.769	6.15652e+16	184.079	6.40948e+16	189.432	6.08928e+16	189.432	6.08928e+16
	148.222	5.96128e+16	1853100000000000	175.794	6.13119e+16	1321170000000000	180.192	6.09206e+16	1942300000000000	253.329	5.11697e+16	2628210000000000								150.862	5.84976e+16	148.219	5.83663e+16	150.39	5.78253e+16	151.395	6.07421e+16	150.408	6.23511e+16		170.967	6.03395e+16	168.298	6.04974e+16	168.081	6.37256e+16	171.341	6.08969e+16	164.224	6.65923e+16		187.279	6.17279e+16	183.589	6.39906e+16	188.935	6.04458e+16	188.935	6.04458e+16
	148.872	5.97236e+16	1463630000000000	176.471	6.21602e+16	1712750000000000	180.712	6.06009e+16	1831240000000000	253.782	4.98651e+16	1583050000000000								150.213	5.98742e+16	147.551	5.91775e+16	149.722	5.87057e+16	150.772	6.21687e+16	149.788	6.33231e+16		170.415	6.205e+16	167.732	6.19653e+16	167.546	6.45604e+16	170.79	6.24061e+16	163.7	6.867e+16		186.774	6.23469e+16	183.099	6.46388e+16	188.425	6.09886e+16	188.425	6.09886e+16
	149.516	6.0102e+16	2032720000000000	177.143	6.27844e+16	1567710000000000	181.243	6.05529e+16	2009690000000000	254.231	5.0108e+16	1989230000000000								149.583	5.98332e+16	146.902	5.90462e+16	149.081	5.89904e+16	150.168	6.21898e+16	149.195	6.32391e+16		169.879	6.11102e+16	167.192	6.18759e+16	167.017	6.46226e+16	170.261	6.22965e+16	163.2	6.75978e+16		186.291	6.22485e+16	182.617	6.45453e+16	187.934	6.10875e+16	187.934	6.10875e+16
	150.153	6.02878e+16	2414260000000000	177.773	6.18184e+16	1401630000000000	181.761	6.07621e+16	1713300000000000	254.686	5.04775e+16	1834140000000000								148.927	5.86617e+16	146.224	5.81034e+16	148.414	5.78071e+16	149.54	6.07042e+16	148.569	6.18265e+16		169.307	6.02079e+16	166.619	6.10264e+16	166.48	6.35031e+16	169.705	6.13796e+16	162.657	6.63952e+16		185.782	6.09749e+16	182.123	6.37278e+16	187.423	6.00163e+16	187.423	6.00163e+16
	150.783	6.07138e+16	2125430000000000	178.416	6.15363e+16	1254830000000000	182.285	6.0856e+16	1786460000000000	255.127	5.10673e+16	1916500000000000								148.266	5.87322e+16	145.548	5.81447e+16	147.74	5.75627e+16	148.901	6.06729e+16	147.943	6.20331e+16		168.75	6.08684e+16	166.06	6.06371e+16	165.929	6.36425e+16	169.157	6.16167e+16	162.135	6.68443e+16		185.275	6.16683e+16	181.625	6.35319e+16	186.911	6.01923e+16	186.911	6.01923e+16
	151.421	5.94908e+16	1736040000000000	179.083	6.15748e+16	1169700000000000	182.797	6.23855e+16	2047340000000000	255.57	5.08695e+16	1767740000000000								147.606	5.88815e+16	144.865	5.82811e+16	147.061	5.79169e+16	148.267	6.11255e+16	147.315	6.18508e+16		168.187	6.0469e+16	165.477	6.05359e+16	165.39	6.38557e+16	168.601	6.08282e+16	161.595	6.63124e+16		184.775	6.1344e+16	181.126	6.37326e+16	186.4	6.01218e+16	186.4	6.01218e+16
	152.057	5.9647e+16	1778880000000000	179.735	6.2544e+16	1478120000000000	183.303	6.10495e+16	1766440000000000	256.013	4.99965e+16	1285940000000000								146.942	5.88025e+16	144.185	5.82185e+16	146.389	5.80291e+16	147.631	6.12198e+16	146.68	6.19816e+16		167.619	6.02422e+16	164.912	6.08454e+16	164.839	6.32883e+16	168.035	6.12779e+16	161.061	6.65026e+16		184.26	6.1214e+16	180.629	6.33681e+16	185.885	5.98135e+16	185.885	5.98135e+16
	152.69	5.95182e+16	1810660000000000	180.373	6.2573e+16	918913000000000	183.819	6.07984e+16	2062670000000000	256.469	5.00765e+16	1811500000000000								146.274	5.88614e+16	143.494	5.79278e+16	145.707	5.79211e+16	146.994	6.0913e+16	146.05	6.22623e+16		167.047	6.02256e+16	164.33	6.04436e+16	164.287	6.32627e+16	167.484	6.13916e+16	160.521	6.68481e+16		183.755	6.14149e+16	180.121	6.3955e+16	185.365	6.00659e+16	185.365	6.00659e+16
	153.324	5.96689e+16	1772870000000000	181.004	6.15856e+16	1414110000000000	184.334	6.07391e+16	1722780000000000	256.91	5.02244e+16	1863330000000000								145.606	5.87076e+16	142.801	5.81234e+16	145.026	5.78435e+16	146.346	6.085e+16	145.415	6.21601e+16		166.475	6.03162e+16	163.753	6.09005e+16	163.732	6.34966e+16	166.916	6.04669e+16	159.989	6.7365e+16		183.241	6.10576e+16	179.63	6.37374e+16	184.852	6.04484e+16	184.852	6.04484e+16
	153.949	5.96963e+16	1981400000000000	181.655	6.16692e+16	1176540000000000	184.848	6.0874e+16	1858860000000000	257.362	5.02426e+16	1938360000000000								144.928	5.85748e+16	142.108	5.7942e+16	144.335	5.78353e+16	145.702	6.08463e+16	144.777	6.21749e+16		165.901	6.00859e+16	163.176	6.05357e+16	163.181	6.32932e+16	166.344	6.09868e+16	159.453	6.61756e+16		182.727	6.15101e+16	179.116	6.30857e+16	184.336	5.99205e+16	184.336	5.99205e+16
	154.577	5.96229e+16	2030950000000000	182.277	6.23176e+16	1698180000000000	185.357	6.08599e+16	2144760000000000	257.801	5.02992e+16	1494080000000000								144.25	5.86647e+16	141.404	5.79615e+16	143.648	5.76421e+16	145.048	6.07007e+16	144.137	6.18664e+16		165.321	6.04743e+16	162.589	6.04134e+16	162.618	6.29544e+16	165.782	6.1961e+16	158.899	6.58917e+16		182.217	6.13576e+16	178.612	6.369e+16	183.81	5.98281e+16	183.81	5.98281e+16
	155.198	5.96944e+16	1789750000000000	182.942	6.14763e+16	1396330000000000	185.869	6.06359e+16	1623380000000000	258.25	4.99815e+16	1756080000000000								143.569	5.8879e+16	140.704	5.81364e+16	142.946	5.77015e+16	144.395	6.09144e+16	143.487	6.21335e+16		164.751	6.06422e+16	162.005	6.06673e+16	162.057	6.31719e+16	165.224	6.12206e+16	158.355	6.66316e+16		181.697	6.09125e+16	178.105	6.35564e+16	183.289	6.04606e+16	183.289	6.04606e+16
	155.82	5.94741e+16	1748620000000000	183.565	6.1696e+16	1325750000000000	186.378	6.13082e+16	1699590000000000	258.693	5.05409e+16	1675610000000000								142.889	5.87274e+16	139.997	5.81191e+16	142.253	5.80002e+16	143.74	6.09888e+16	142.846	6.21192e+16		164.169	6.02543e+16	161.418	6.03536e+16	161.494	6.32028e+16	164.645	6.0332e+16	157.808	6.67682e+16		181.178	6.13164e+16	177.595	6.36748e+16	182.772	6.06166e+16	182.772	6.06166e+16
	156.44	5.97194e+16	1962870000000000	184.194	6.26988e+16	1743630000000000	186.876	6.13394e+16	1908750000000000	259.13	5.04844e+16	1687220000000000								142.198	5.85942e+16	139.29	5.81774e+16	141.551	5.76835e+16	143.083	6.10201e+16	142.19	6.17816e+16		163.588	6.04384e+16	160.824	6.05339e+16	160.93	6.32909e+16	164.066	6.1296e+16	157.263	6.62798e+16		180.662	6.15464e+16	177.087	6.35017e+16	182.251	6.00124e+16	182.251	6.00124e+16
	157.052	5.99067e+16	1970160000000000	184.796	6.20057e+16	987018000000000	187.383	6.10059e+16	1874740000000000	259.573	5.02131e+16	1867950000000000								141.508	5.87839e+16	138.577	5.79386e+16	140.844	5.78049e+16	142.423	6.07232e+16	141.537	6.21326e+16		163.006	5.99165e+16	160.236	6.03446e+16	160.365	6.3016e+16	163.501	6.15673e+16	156.705	6.6054e+16		180.143	6.13649e+16	176.572	6.34549e+16	181.72	6.02367e+16	181.72	6.02367e+16
	157.664	5.96562e+16	1803380000000000	185.472	6.15145e+16	1530840000000000	187.883	6.15103e+16	1617900000000000	260.014	5.05739e+16	1958630000000000								140.815	5.86715e+16	137.857	5.79925e+16	140.138	5.77245e+16	141.753	6.10781e+16	140.882	6.19659e+16		162.41	5.99856e+16	159.634	6.02472e+16	159.791	6.32632e+16	162.923	6.09977e+16	156.151	6.6856e+16		179.621	6.09672e+16	176.06	6.33644e+16	181.2	5.9454e+16	181.2	5.9454e+16
	158.276	5.9739e+16	1616430000000000	186.081	6.28535e+16	2074670000000000	188.379	6.10987e+16	1580010000000000	260.449	5.02613e+16	1903940000000000								140.116	5.88142e+16	137.138	5.78403e+16	139.422	5.7638e+16	141.094	6.08906e+16	140.219	6.19074e+16		161.825	6.02517e+16	159.04	6.06764e+16	159.227	6.39444e+16	162.343	6.0964e+16	155.602	6.70354e+16		179.092	6.07586e+16	175.541	6.36254e+16	180.652	5.95747e+16	180.652	5.95747e+16
	158.882	5.98068e+16	1690530000000000	186.673	6.20931e+16	1214690000000000	188.883	6.10696e+16	1817260000000000	260.888	5.09177e+16	2655360000000000								139.419	5.84001e+16	136.407	5.80987e+16	138.706	5.76801e+16	140.413	6.05471e+16	139.556	6.21019e+16		161.23	6.03814e+16	158.442	6.03973e+16	158.661	6.32837e+16	161.76	6.10315e+16	155.048	6.61373e+16		178.564	6.10706e+16	175.03	6.37248e+16	180.131	6.02855e+16	180.131	6.02855e+16
	159.488	5.9751e+16	1825990000000000	187.291	6.19373e+16	1190900000000000	189.377	6.1169e+16	1635110000000000	261.328	5.05588e+16	1280520000000000								138.703	5.92261e+16	135.687	5.90571e+16	137.984	5.85239e+16	139.741	6.18173e+16	138.891	6.27016e+16		160.643	6.14906e+16	157.838	6.14151e+16	158.081	6.40061e+16	161.177	6.19628e+16	154.48	6.72218e+16		178.037	6.23024e+16	174.51	6.42826e+16	179.592	6.06384e+16	179.592	6.06384e+16
	160.09	5.98534e+16	2302800000000000	187.95	6.24867e+16	1257490000000000	189.877	6.08956e+16	1967840000000000	261.754	5.06957e+16	1833600000000000								138.018	5.97877e+16	134.971	5.88556e+16	137.282	5.87885e+16	139.082	6.16481e+16	138.235	6.26966e+16		160.065	6.10197e+16	157.255	6.12418e+16	157.524	6.42513e+16	160.608	6.18177e+16	153.94	6.72552e+16		177.527	6.20451e+16	174.005	6.42759e+16	179.075	6.11272e+16	179.075	6.11272e+16
	160.69	6.02707e+16	2175860000000000	188.548	6.18304e+16	1222760000000000	190.373	6.11922e+16	2140340000000000	262.195	5.00815e+16	1853690000000000								137.308	5.85295e+16	134.238	5.81011e+16	136.558	5.77804e+16	138.399	6.08177e+16	137.564	6.21512e+16		159.465	6.03983e+16	156.643	6.01407e+16	156.944	6.30509e+16	160.019	6.09729e+16	153.369	6.60382e+16		176.993	6.12835e+16	173.481	6.3135e+16	178.541	6.0586e+16	178.541	6.0586e+16
	161.279	6.06219e+16	1863800000000000	189.148	6.19066e+16	1145170000000000	190.866	6.1178e+16	1647310000000000	262.632	5.05914e+16	1364060000000000								136.587	5.86032e+16	133.496	5.78321e+16	135.824	5.77646e+16	137.715	6.07447e+16	136.89	6.21699e+16		158.87	6.04102e+16	156.034	6.049e+16	156.362	6.31406e+16	159.429	6.07453e+16	152.804	6.65517e+16		176.466	6.11223e+16	172.954	6.321e+16	178.011	5.99239e+16	178.011	5.99239e+16
	161.868	5.99941e+16	2067510000000000	189.749	6.21486e+16	1257060000000000	191.359	6.14705e+16	2093150000000000	263.062	5.1386e+16	1718730000000000								135.871	5.88251e+16	132.748	5.79423e+16	135.092	5.76715e+16	137.023	6.07695e+16	136.212	6.17914e+16		158.266	6.01003e+16	155.424	6.00283e+16	155.779	6.2986e+16	158.831	6.07006e+16	152.238	6.62219e+16		175.926	6.0697e+16	172.428	6.36217e+16	177.463	5.93429e+16	177.463	5.93429e+16
	162.462	6.01867e+16	1770570000000000	190.385	6.26173e+16	1329710000000000	191.845	6.11208e+16	2297840000000000	263.483	5.04998e+16	2029970000000000								135.147	5.8663e+16	132	5.78084e+16	134.347	5.7556e+16	136.333	6.08717e+16	135.523	6.20891e+16		157.661	6.02607e+16	154.801	5.99332e+16	155.189	6.26799e+16	158.236	6.08425e+16	151.663	6.60447e+16		175.388	6.08295e+16	171.906	6.37629e+16	176.919	5.94229e+16	176.919	5.94229e+16
	163.05	5.97394e+16	1807610000000000	190.994	6.15187e+16	1522420000000000	192.341	6.09761e+16	2191740000000000	263.928	5.0484e+16	1802700000000000								134.42	5.85372e+16	131.24	5.79245e+16	133.604	5.76927e+16	135.637	6.09135e+16	134.845	6.20576e+16		157.055	5.97577e+16	154.184	6.01656e+16	154.596	6.2853e+16	157.636	6.07827e+16	151.089	6.6492e+16		174.848	6.12822e+16	171.379	6.31518e+16	176.368	5.94526e+16	176.368	5.94526e+16
	163.641	5.98138e+16	2110870000000000	191.591	6.30942e+16	1363900000000000	192.827	6.13283e+16	1770590000000000	264.348	5.06115e+16	1340230000000000								133.685	5.81137e+16	130.487	5.77951e+16	132.854	5.73651e+16	134.941	6.03735e+16	134.148	6.13407e+16		156.435	5.96294e+16	153.561	6.0064e+16	154.005	6.26709e+16	157.035	6.06198e+16	150.518	6.59243e+16		174.315	6.06399e+16	170.843	6.30964e+16	175.821	5.98023e+16	175.821	5.98023e+16
	164.228	5.96794e+16	2022430000000000	192.151	6.47612e+16	1227220000000000	193.314	6.08701e+16	1538890000000000	264.788	5.02761e+16	1648250000000000								132.939	5.8163e+16	129.715	5.76468e+16	132.094	5.74455e+16	134.225	6.0253e+16	133.446	6.16109e+16		155.822	5.98367e+16	152.937	6.01303e+16	153.404	6.24227e+16	156.427	6.02357e+16	149.93	6.55908e+16		173.759	6.03233e+16	170.312	6.25433e+16	175.274	5.97428e+16	175.274	5.97428e+16
	164.816	5.97129e+16	1945320000000000	192.752	6.27783e+16	2551670000000000	193.805	6.11045e+16	1897050000000000	265.213	5.06619e+16	2328290000000000								132.197	5.83723e+16	128.948	5.79728e+16	131.338	5.74789e+16	133.518	6.07657e+16	132.749	6.19254e+16		155.201	5.95895e+16	152.31	5.99551e+16	152.804	6.27566e+16	155.814	6.07007e+16	149.348	6.59098e+16		173.217	6.121e+16	169.762	6.28198e+16	174.723	5.96415e+16	174.723	5.96415e+16
	165.393	6.02541e+16	2125050000000000	193.379	6.17709e+16	1520470000000000	194.287	6.1339e+16	1752810000000000	265.646	5.07584e+16	2047220000000000								131.448	5.8551e+16	128.175	5.79083e+16	130.57	5.75282e+16	132.807	6.08102e+16	132.047	6.18681e+16		154.578	6.01155e+16	151.677	6.01201e+16	152.204	6.29384e+16	155.211	6.09422e+16	148.761	6.59834e+16		172.674	6.08611e+16	169.233	6.32233e+16	174.17	5.9653e+16	174.17	5.9653e+16
	165.977	5.95234e+16	1675740000000000	193.961	6.20806e+16	1680690000000000	194.771	6.11568e+16	1915770000000000	266.067	5.01433e+16	1241680000000000								130.702	5.8653e+16	127.398	5.78971e+16	129.806	5.76342e+16	132.093	6.0652e+16	131.34	6.1815e+16		153.963	5.96813e+16	151.048	6.01592e+16	151.603	6.29709e+16	154.598	6.0446e+16	148.176	6.62764e+16		172.122	6.04814e+16	168.687	6.30998e+16	173.615	5.93779e+16	173.615	5.93779e+16
	166.558	5.964e+16	1568970000000000	194.54	6.24005e+16	1701030000000000	195.253	6.16651e+16	1683840000000000	266.508	5.03783e+16	1466360000000000								129.947	5.86489e+16	126.616	5.78817e+16	129.032	5.75251e+16	131.371	6.0545e+16	130.63	6.19288e+16		153.326	5.96258e+16	150.411	5.98591e+16	150.999	6.29398e+16	153.979	6.0327e+16	147.589	6.61737e+16		171.569	6.1013e+16	168.152	6.30543e+16	173.054	5.94091e+16	173.054	5.94091e+16
	167.136	5.98009e+16	1871460000000000	195.117	6.28719e+16	1288120000000000	195.727	6.14231e+16	1734580000000000	266.925	5.10705e+16	1894110000000000								129.193	5.85211e+16	125.828	5.78632e+16	128.256	5.76642e+16	130.647	6.06735e+16	129.918	6.17057e+16		152.705	6.02594e+16	149.77	5.99644e+16	150.392	6.28857e+16	153.359	6.0902e+16	146.998	6.59711e+16		171.023	6.08092e+16	167.602	6.26611e+16	172.496	5.99383e+16	172.496	5.99383e+16
	167.71	5.98955e+16	2005040000000000	195.761	6.18797e+16	1422220000000000	196.201	6.24585e+16	1917880000000000	267.353	4.99437e+16	1368200000000000								128.425	5.8499e+16	125.035	5.79141e+16	127.476	5.7622e+16	129.919	6.07344e+16	129.195	6.16465e+16		152.075	5.96566e+16	149.13	5.98822e+16	149.783	6.25877e+16	152.748	6.08849e+16	146.403	6.55636e+16		170.463	6.04654e+16	167.056	6.3278e+16	171.941	5.97887e+16	171.941	5.97887e+16
	168.282	5.98563e+16	1994250000000000	196.334	6.18185e+16	1521870000000000	196.677	6.14061e+16	1607410000000000	267.787	4.99544e+16	2005090000000000								127.661	5.9686e+16	124.239	5.88372e+16	126.69	5.85675e+16	129.189	6.17992e+16	128.474	6.30417e+16		151.436	6.04686e+16	148.482	6.0927e+16	149.165	6.36545e+16	152.122	6.13153e+16	145.799	6.7144e+16		169.907	6.21473e+16	166.514	6.39479e+16	171.377	6.06117e+16	171.377	6.06117e+16
	168.853	5.98287e+16	2020400000000000	196.903	6.29397e+16	1136180000000000	197.154	6.15635e+16	1630310000000000	268.209	5.19983e+16	2793020000000000								126.916	5.95886e+16	123.462	5.87625e+16	125.926	5.84835e+16	128.478	6.18528e+16	127.774	6.30189e+16		150.819	6.07296e+16	147.858	6.09012e+16	148.571	6.376e+16	151.514	6.14347e+16	145.228	6.73047e+16		169.373	6.1956e+16	165.976	6.38244e+16	170.834	6.07682e+16	170.834	6.07682e+16
	169.422	5.99779e+16	1521390000000000	197.464	6.21061e+16	1189700000000000	197.625	6.13318e+16	1930140000000000	268.622	5.04713e+16	1797930000000000								126.14	5.84482e+16	122.653	5.78225e+16	125.128	5.75187e+16	127.741	6.05191e+16	127.045	6.18956e+16		150.18	5.96503e+16	147.204	5.96501e+16	147.95	6.25302e+16	150.886	6.0141e+16	144.622	6.57265e+16		168.811	6.05627e+16	165.428	6.28419e+16	170.269	5.94867e+16	170.269	5.94867e+16
	169.986	6.02052e+16	1987700000000000	198.103	6.30946e+16	1405040000000000	198.103	6.1412e+16	1627250000000000	269.055	5.08497e+16	1510490000000000								125.355	5.83008e+16	121.839	5.77799e+16	124.327	5.74935e+16	126.99	6.04437e+16	126.311	6.18682e+16		149.535	5.94616e+16	146.548	5.98029e+16	147.327	6.23895e+16	150.246	6.02942e+16	144.018	6.59594e+16		168.248	6.00105e+16	164.869	6.27111e+16	169.698	5.91135e+16	169.698	5.91135e+16
	170.547	6.00781e+16	2395420000000000	198.67	6.2105e+16	1348370000000000	198.572	6.13961e+16	1676220000000000	269.464	5.15666e+16	1428220000000000								124.565	5.83032e+16	121.019	5.77765e+16	123.518	5.74833e+16	126.242	6.07111e+16	125.572	6.18106e+16		148.886	5.97285e+16	145.891	5.95e+16	146.698	6.24418e+16	149.616	6.04357e+16	143.411	6.56216e+16		167.671	6.02028e+16	164.315	6.28337e+16	169.122	5.90775e+16	169.122	5.90775e+16
	171.11	6.02304e+16	1922220000000000	199.231	6.18408e+16	1412150000000000	199.048	6.11312e+16	1929620000000000	269.884	5.01561e+16	1725170000000000								123.771	5.8374e+16	120.194	5.76742e+16	122.707	5.75469e+16	125.489	6.06981e+16	124.829	6.18476e+16		148.241	5.94501e+16	145.222	5.97735e+16	146.071	6.2721e+16	148.974	6.01004e+16	142.795	6.5382e+16		167.108	6.07782e+16	163.755	6.29125e+16	168.546	5.95009e+16	168.546	5.95009e+16
	171.664	6.04206e+16	1784410000000000	199.795	6.24005e+16	1329750000000000	199.518	6.14299e+16	2038350000000000	270.314	5.06048e+16	2123940000000000								122.973	5.85283e+16	119.359	5.76293e+16	121.889	5.74e+16	124.732	6.04901e+16	124.082	6.14293e+16		147.581	5.95427e+16	144.566	5.97049e+16	145.443	6.219e+16	148.331	6.03692e+16	142.179	6.54542e+16		166.538	6.04842e+16	163.198	6.27771e+16	167.975	5.91292e+16	167.975	5.91292e+16
	172.22	5.99533e+16	1748850000000000	200.406	6.27229e+16	1440970000000000	199.987	6.17627e+16	2453560000000000	270.726	5.09337e+16	1936720000000000								122.172	5.83934e+16	118.521	5.78846e+16	121.063	5.74397e+16	123.964	6.05269e+16	123.319	6.13629e+16		146.932	5.94744e+16	143.889	5.94594e+16	144.799	6.2124e+16	147.689	6.03154e+16	141.559	6.55737e+16		165.966	6.04786e+16	162.632	6.25166e+16	167.388	5.90755e+16	167.388	5.90755e+16
	172.779	5.9991e+16	1989310000000000	200.984	6.21709e+16	1544630000000000	200.45	6.10887e+16	2223080000000000	271.145	5.0677e+16	1498040000000000								121.36	5.83951e+16	117.682	5.76592e+16	120.234	5.74127e+16	123.198	6.0678e+16	122.562	6.19482e+16		146.264	5.89751e+16	143.221	5.9466e+16	144.164	6.25523e+16	147.039	6.03404e+16	140.939	6.56085e+16		165.392	6.03099e+16	162.066	6.28117e+16	166.811	5.93918e+16	166.811	5.93918e+16
	173.331	5.99667e+16	1930990000000000	201.54	6.2023e+16	1188950000000000	200.928	6.09486e+16	1741580000000000	271.573	5.04551e+16	2216250000000000								120.549	5.82835e+16	116.826	5.75374e+16	119.396	5.73915e+16	122.425	6.04157e+16	121.804	6.18513e+16		145.598	5.92582e+16	142.538	5.94489e+16	143.524	6.20342e+16	146.392	5.99712e+16	140.314	6.55556e+16		164.812	6.01126e+16	161.502	6.24525e+16	166.227	5.89749e+16	166.227	5.89749e+16
	173.887	5.9751e+16	1881760000000000	202.101	6.22947e+16	1450720000000000	201.391	6.13481e+16	1794780000000000	271.977	5.13346e+16	2009300000000000								119.723	5.82222e+16	115.971	5.77296e+16	118.555	5.74329e+16	121.643	6.0591e+16	121.034	6.17141e+16		144.931	5.92458e+16	141.863	5.958e+16	142.871	6.19663e+16	145.729	5.96887e+16	139.689	6.56263e+16		164.231	6.04455e+16	160.926	6.27581e+16	165.638	5.94267e+16	165.638	5.94267e+16
	174.439	5.98831e+16	1709640000000000	202.68	6.27169e+16	2295910000000000	201.859	6.14503e+16	2048370000000000	272.402	5.0934e+16	1019750000000000								118.898	5.85067e+16	115.107	5.76372e+16	117.706	5.74086e+16	120.864	6.05587e+16	120.264	6.16466e+16		144.258	5.92207e+16	141.177	5.93767e+16	142.224	6.21491e+16	145.07	5.99726e+16	139.059	6.52243e+16		163.653	6.01498e+16	160.363	6.2823e+16	165.058	5.94235e+16	165.058	5.94235e+16
	174.989	5.98518e+16	1786140000000000	203.275	6.24272e+16	1673570000000000	202.319	6.14518e+16	1920870000000000	272.811	5.06476e+16	1783090000000000								118.069	5.83154e+16	114.236	5.77308e+16	116.853	5.74043e+16	120.071	6.04682e+16	119.483	6.16479e+16		143.584	5.91004e+16	140.491	5.94032e+16	141.57	6.21823e+16	144.406	5.99536e+16	138.42	6.8099e+16		163.062	6.0491e+16	159.784	6.20389e+16	164.464	5.89656e+16	164.464	5.89656e+16
	175.536	6.05076e+16	1898520000000000	203.818	6.25876e+16	2285620000000000	202.786	6.11761e+16	1750980000000000	273.231	5.01592e+16	2409490000000000								117.227	5.81888e+16	113.363	5.76244e+16	115.991	5.73184e+16	119.279	6.04489e+16	118.702	6.16612e+16		142.902	5.90876e+16	139.798	5.94184e+16	140.917	6.21471e+16	143.741	5.98351e+16	137.839	8.11114e+16		162.487	6.0519e+16	159.202	6.22133e+16	163.871	5.88278e+16	163.871	5.88278e+16
	176.081	5.98286e+16	1718250000000000	204.531	6.18091e+16	592428000000000	203.247	6.12986e+16	1923660000000000	273.652	5.07849e+16	1816700000000000								116.382	5.82333e+16	112.475	5.75549e+16	115.122	5.72718e+16	118.475	6.03622e+16	117.911	6.15219e+16		142.221	5.91279e+16	139.106	5.92176e+16	140.256	6.19472e+16	143.069	5.96495e+16	137.392	7.07827e+16		161.892	5.98863e+16	158.622	6.25215e+16	163.271	5.92636e+16	163.271	5.92636e+16
	176.624	6.01494e+16	2265580000000000	205.259	6.16535e+16	421333000000000	203.709	6.17895e+16	1602010000000000	274.06	5.12204e+16	1039240000000000								115.53	5.81083e+16	111.585	5.76483e+16	114.246	5.73143e+16	117.67	6.05364e+16	117.116	6.15661e+16		141.534	5.90708e+16	138.402	5.87823e+16	139.593	6.18394e+16	142.393	5.99586e+16	136.655	5.76834e+16		161.3	5.99023e+16	158.042	6.23428e+16	162.682	5.88332e+16	162.682	5.88332e+16
	177.165	5.97654e+16	2002070000000000	206.24	6.23547e+16	1384820000000000	204.165	6.25078e+16	2171170000000000	274.472	5.03615e+16	1343570000000000								114.668	5.8363e+16	110.686	5.75079e+16	113.365	5.73538e+16	116.86	6.03636e+16	116.315	6.15996e+16		140.845	5.91216e+16	137.692	5.91857e+16	138.923	6.1783e+16	141.721	5.97621e+16	135.932	6.02661e+16		160.701	6.00027e+16	157.454	6.22994e+16	162.069	5.85693e+16	162.069	5.85693e+16
	177.711	5.97554e+16	1863180000000000	207.346	6.31887e+16	2866830000000000	204.613	6.1791e+16	1263130000000000	274.887	5.1155e+16	2914480000000000								113.811	5.82443e+16	109.778	5.75252e+16	112.476	5.71897e+16	116.039	6.03474e+16	115.51	6.1581e+16		140.153	5.87047e+16	136.99	5.93012e+16	138.252	6.19244e+16	141.034	5.9387e+16	135.251	6.28918e+16		160.107	5.97683e+16	156.869	6.22756e+16	161.47	5.93127e+16	161.47	5.93127e+16
	178.249	5.99244e+16	1912390000000000				205.07	6.25928e+16	3177380000000000	275.298	5.17883e+16	2334340000000000								112.932	5.80479e+16	108.865	5.75225e+16	111.576	5.71834e+16	115.217	6.0546e+16	114.698	6.13914e+16		139.447	5.87721e+16	136.275	5.89471e+16	137.579	6.17434e+16	140.347	5.92803e+16	134.58	6.42653e+16		159.499	5.9928e+16	156.277	6.21041e+16	160.868	5.88833e+16	160.868	5.88833e+16
	178.789	5.99049e+16	1877740000000000				205.512	6.45847e+16	2019230000000000	275.695	5.14535e+16	2220560000000000								112.056	5.92437e+16	107.94	5.86001e+16	110.673	5.82591e+16	114.39	6.13273e+16	113.876	6.25877e+16		138.749	5.98257e+16	135.558	6.00764e+16	136.898	6.27919e+16	139.651	6.05421e+16	133.92	6.59551e+16		158.904	6.10458e+16	155.684	6.30078e+16	160.256	5.92762e+16	160.256	5.92762e+16
	179.324	6.02918e+16	1853100000000000				205.938	6.33269e+16	1018650000000000	276.111	5.03648e+16	1771200000000000								111.2	5.90995e+16	107.046	5.85679e+16	109.792	5.81701e+16	113.577	6.12033e+16	113.083	6.24932e+16		138.061	5.94962e+16	134.863	5.99191e+16	136.241	6.26202e+16	138.987	6.10219e+16	133.277	6.59567e+16		158.313	6.06319e+16	155.104	6.34088e+16	159.656	5.98392e+16	159.656	5.98392e+16
	179.854	6.01871e+16	2258200000000000				206.394	6.19031e+16	1934150000000000	276.523	5.06968e+16	2332680000000000								110.305	5.81639e+16	106.105	5.73579e+16	108.871	5.7218e+16	112.735	6.03127e+16	112.248	6.15966e+16		137.348	5.86278e+16	134.134	5.85922e+16	135.549	6.15758e+16	138.295	5.96928e+16	132.612	6.51072e+16		157.705	5.98265e+16	154.514	6.21373e+16	159.052	5.88457e+16	159.052	5.88457e+16
	180.388	6.02552e+16	2234830000000000				206.839	6.13345e+16	2006210000000000	276.933	5.06183e+16	1710600000000000								109.406	5.81197e+16	105.155	5.74735e+16	107.945	5.72002e+16	111.885	6.03173e+16	111.42	6.15015e+16		136.632	5.85389e+16	133.399	5.85456e+16	134.863	6.15873e+16	137.593	5.91424e+16	131.945	6.50029e+16		157.094	5.99602e+16	153.905	6.17639e+16	158.427	5.84202e+16	158.427	5.84202e+16
	180.914	6.03453e+16	1877670000000000				207.301	6.16316e+16	2796580000000000	277.344	5.08867e+16	2112690000000000								108.495	5.79911e+16	104.201	5.74325e+16	107.008	5.71123e+16	111.03	6.03076e+16	110.569	6.10203e+16		135.91	5.86698e+16	132.661	5.87326e+16	134.164	6.14302e+16	136.881	5.92499e+16	131.27	6.47362e+16		156.484	5.95265e+16	153.303	6.17973e+16	157.809	5.83936e+16	157.809	5.83936e+16
	181.443	6.03381e+16	1833720000000000				207.741	6.19499e+16	2190410000000000	277.749	5.0581e+16	1837900000000000								107.578	5.80583e+16	103.233	5.7428e+16	106.063	5.72106e+16	110.167	6.02702e+16	109.714	6.15103e+16		135.189	5.84899e+16	131.922	5.86496e+16	133.467	6.12636e+16	136.175	5.93619e+16	130.591	6.4458e+16		155.858	5.92578e+16	152.691	6.1942e+16	157.179	5.85125e+16	157.179	5.85125e+16
	181.965	6.02808e+16	1680240000000000				208.196	6.1449e+16	1422730000000000	278.163	5.10641e+16	1300820000000000								106.653	5.81375e+16	102.261	5.74762e+16	105.112	5.7197e+16	109.297	6.02526e+16	108.864	6.16274e+16		134.454	5.8171e+16	131.174	5.85483e+16	132.757	6.09738e+16	135.457	5.91129e+16	129.903	6.46281e+16		155.238	5.98646e+16	152.087	6.20007e+16	156.558	5.89328e+16	156.558	5.89328e+16
	182.493	5.98155e+16	2040500000000000				208.641	6.13362e+16	1819400000000000	278.561	5.16977e+16	2628610000000000								105.722	5.80096e+16	101.275	5.74336e+16	104.149	5.71981e+16	108.42	6.01547e+16	107.999	6.14973e+16		133.718	5.84502e+16	130.424	5.82943e+16	132.046	6.11415e+16	134.738	5.89305e+16	129.22	6.46991e+16		154.62	5.97336e+16	151.471	6.17429e+16	155.932	5.87216e+16	155.932	5.87216e+16
	183.02	5.9895e+16	1797200000000000				209.096	6.13084e+16	2103360000000000	278.962	5.07233e+16	2072270000000000								104.777	5.79404e+16	100.283	5.73801e+16	103.18	5.70934e+16	107.533	6.01441e+16	107.132	6.13926e+16		132.982	5.8158e+16	129.66	5.81992e+16	131.332	6.10178e+16	134.008	5.84985e+16	128.527	6.45331e+16		153.992	5.93415e+16	150.857	6.17956e+16	155.301	5.81292e+16	155.301	5.81292e+16
	183.543	6.01866e+16	1733090000000000				209.539	6.17791e+16	1655600000000000	279.375	5.0164e+16	1640200000000000								103.827	5.81115e+16	99.2757	5.74236e+16	102.196	5.70065e+16	106.641	6.02072e+16	106.25	6.11898e+16		132.231	5.81833e+16	128.9	5.84359e+16	130.61	6.08063e+16	133.27	5.88474e+16	127.833	6.4532e+16		153.361	5.94548e+16	150.237	6.1448e+16	154.657	5.79047e+16	154.657	5.79047e+16
	184.063	6.02298e+16	2485030000000000				209.985	6.14983e+16	1999410000000000	279.784	5.17385e+16	1161390000000000								102.87	5.80942e+16	98.2644	5.75223e+16	101.206	5.71809e+16	105.741	6.02118e+16	105.362	6.13603e+16		131.487	5.81419e+16	128.133	5.81618e+16	129.883	6.09554e+16	132.542	5.90159e+16	127.132	6.45303e+16		152.731	5.94808e+16	149.611	6.14311e+16	154.016	5.79394e+16	154.016	5.79394e+16
	184.582	5.98222e+16	1597930000000000				210.431	6.13402e+16	2164170000000000	280.171	5.13594e+16	1504740000000000								101.902	5.79862e+16	97.2402	5.74761e+16	100.208	5.71565e+16	104.834	6.01672e+16	104.47	6.12989e+16		130.726	5.76712e+16	127.356	5.80682e+16	129.157	6.08131e+16	131.799	5.8696e+16	126.431	6.47043e+16		152.095	5.88668e+16	148.985	6.15667e+16	153.368	5.79817e+16	153.368	5.79817e+16
	185.105	5.97522e+16	1664770000000000				210.877	6.13239e+16	1734850000000000	280.58	5.10549e+16	3376490000000000								100.923	5.80734e+16	96.2058	5.75583e+16	99.1967	5.71187e+16	103.917	6.00611e+16	103.565	6.12873e+16		129.961	5.79032e+16	126.577	5.80174e+16	128.418	6.0743e+16	131.054	5.86243e+16	125.726	6.42917e+16		151.445	5.91198e+16	148.356	6.16462e+16	152.723	5.83305e+16	152.723	5.83305e+16
	185.623	5.99502e+16	2056650000000000				211.321	6.2153e+16	1420950000000000	280.984	5.09766e+16	1090030000000000								99.9386	5.80127e+16	95.1624	5.76311e+16	98.1769	5.7205e+16	102.99	6.00712e+16	102.658	6.13207e+16		129.197	5.79521e+16	125.789	5.79958e+16	127.682	6.06713e+16	130.302	5.8602e+16	125.007	6.39485e+16		150.81	5.93651e+16	147.727	6.13855e+16	152.076	5.82388e+16	152.076	5.82388e+16
	186.139	6.05938e+16	1473570000000000				211.754	6.18958e+16	1846670000000000	281.38	5.12992e+16	2055980000000000								98.9384	5.79952e+16	94.1078	5.76772e+16	97.148	5.72528e+16	102.057	6.01134e+16	101.737	6.1244e+16		128.424	5.76845e+16	125	5.79593e+16	126.933	6.04555e+16	129.548	5.84669e+16	124.287	6.45525e+16		150.16	5.88809e+16	147.088	6.11163e+16	151.424	5.80086e+16	151.424	5.80086e+16
	186.649	6.01068e+16	2159240000000000				212.199	6.14753e+16	2168770000000000	281.782	5.17446e+16	2811540000000000								97.9335	5.81151e+16	93.0427	5.78016e+16	96.1083	5.72867e+16	101.115	6.02314e+16	100.811	6.13327e+16		127.644	5.75211e+16	124.201	5.78259e+16	126.182	6.04538e+16	128.783	5.81379e+16	123.573	6.41554e+16		149.509	5.8993e+16	146.447	6.11595e+16	150.767	5.79271e+16	150.767	5.79271e+16
	187.161	6.00157e+16	1793990000000000				212.637	6.18735e+16	1390490000000000	282.171	5.23897e+16	3596620000000000								96.9168	5.81599e+16	91.9685	5.7941e+16	95.0583	5.74736e+16	100.168	6.02848e+16	99.8766	6.12882e+16		126.857	5.75521e+16	123.398	5.78104e+16	125.425	6.04196e+16	128.011	5.806e+16	122.835	6.37275e+16		148.856	5.92096e+16	145.803	6.14323e+16	150.106	5.76868e+16	150.106	5.76868e+16
	187.674	6.00127e+16	1735370000000000				213.074	6.14732e+16	1886540000000000	282.563	5.12112e+16	3223130000000000								95.8923	5.8375e+16	90.8835	5.77937e+16	94.0024	5.77697e+16	99.2093	6.01414e+16	98.9316	6.13226e+16		126.068	5.76335e+16	122.588	5.75192e+16	124.664	6.02435e+16	127.235	5.80184e+16	122.104	6.40471e+16		148.203	5.88657e+16	145.163	6.10196e+16	149.438	5.77052e+16	149.438	5.77052e+16
	188.183	6.00638e+16	1866250000000000				213.508	6.31418e+16	1595980000000000	282.968	5.18611e+16	4038710000000000								94.8614	5.85678e+16	89.7778	5.75429e+16	92.9396	5.77534e+16	98.2399	6.01286e+16	97.9802	6.13349e+16		125.274	5.73051e+16	121.767	5.75652e+16	123.893	6.00668e+16	126.452	5.82206e+16	121.364	6.41067e+16		147.537	5.84898e+16	144.504	6.08678e+16	148.772	5.77746e+16	148.772	5.77746e+16
	188.692	6.09881e+16	2927790000000000				213.937	6.18602e+16	1976160000000000											93.8214	5.94966e+16	88.6563	5.78058e+16	91.8588	5.88652e+16	97.2615	6.12984e+16	97.0171	6.23503e+16		124.465	5.82287e+16	120.947	5.85597e+16	123.118	6.11494e+16	125.672	5.90084e+16	120.625	6.50273e+16		146.87	5.95183e+16	143.855	6.21217e+16	148.099	5.85503e+16	148.099	5.85503e+16
	189.192	6.03097e+16	1634710000000000				214.377	6.17007e+16	2230900000000000											92.8005	5.94497e+16	87.5329	5.58312e+16	90.8123	5.88581e+16	96.3104	6.13006e+16	96.0785	6.24477e+16		123.687	5.81724e+16	120.142	5.84434e+16	122.365	6.10708e+16	124.901	5.87176e+16	119.898	6.46681e+16		146.221	5.94125e+16	143.217	6.14632e+16	147.445	5.83811e+16	147.445	5.83811e+16
	189.694	6.03981e+16	2010540000000000				214.807	6.17803e+16	2161160000000000											91.7356	5.88584e+16	86.3007	5.13625e+16	89.7056	5.64435e+16	95.3124	6.03924e+16	95.0991	6.15062e+16		122.866	5.70866e+16	119.308	5.73393e+16	121.578	5.99231e+16	124.103	5.77296e+16	119.141	6.34443e+16		145.546	5.84567e+16	142.547	6.05545e+16	146.763	5.74013e+16	146.763	5.74013e+16
	190.192	6.16162e+16	2234980000000000				215.245	6.17484e+16	2396750000000000											90.6697	5.76579e+16	84.9353	4.51447e+16	88.5393	5.57208e+16	94.3116	6.07381e+16	94.1115	6.15658e+16		122.046	5.72285e+16	118.46	5.70338e+16	120.786	5.98035e+16	123.295	5.76478e+16	118.375	6.35246e+16		144.869	5.8437e+16	141.884	6.07886e+16	146.08	5.72434e+16	146.08	5.72434e+16
	190.703	5.96635e+16	1328400000000000				215.674	6.21719e+16	2360080000000000											89.534	5.63877e+16	83.2953	3.66231e+16	87.3736	5.21577e+16	93.3038	6.08395e+16	93.1133	6.15938e+16		121.218	5.68561e+16	117.605	5.68699e+16	119.986	5.95557e+16	122.484	5.7373e+16	117.611	6.27003e+16		144.187	5.8166e+16	141.214	6.04514e+16	145.387	5.72383e+16	145.387	5.72383e+16
	191.371	5.99659e+16	1029290000000000				216.104	6.17747e+16	2309940000000000											88.3908	5.47515e+16	81.1524	2.84095e+16	86.0119	4.53423e+16	92.2848	6.04865e+16	92.1053	6.16425e+16		120.377	5.68281e+16	116.74	5.68598e+16	119.176	5.95115e+16	121.658	5.7393e+16	116.815	6.20085e+16		143.497	5.81626e+16	140.536	6.04976e+16	144.697	5.72598e+16	144.697	5.72598e+16
	192.245	5.98029e+16	1247720000000000				216.537	6.18233e+16	2829990000000000											87.1555	4.83422e+16	--	--	84.4196	3.83307e+16	91.2425	6.01344e+16	91.0868	6.16778e+16		119.537	5.67901e+16	115.872	5.64806e+16	118.363	5.94332e+16	120.837	5.73664e+16	116.023	6.20724e+16		142.808	5.81579e+16	139.86	6.02783e+16	143.998	5.69329e+16	143.998	5.69329e+16
							217.033	6.11568e+16	963045000000000											85.656	4.09383e+16	--	--	82.4485	2.86886e+16	90.1878	5.91946e+16	90.0573	6.12802e+16		118.682	5.65594e+16	114.982	5.5476e+16	117.54	5.90114e+16	119.998	5.67502e+16	115.218	6.12971e+16		142.112	5.80916e+16	139.171	5.9979e+16	143.294	5.66952e+16	143.294	5.66952e+16
																				83.869	3.31443e+16	--	--	--	--	89.0869	5.72608e+16	89.0018	6.0048e+16		117.823	5.6205e+16	114.068	5.42242e+16	116.705	5.87081e+16	119.147	5.63318e+16	114.394	6.04261e+16		141.415	5.7753e+16	138.482	6.03045e+16	142.582	5.67085e+16	142.582	5.67085e+16
																				81.5029	2.41523e+16	--	--	--	--	87.9317	5.34132e+16	87.9041	5.84776e+16		116.945	5.5619e+16	113.122	5.24676e+16	115.861	5.77524e+16	118.284	5.59862e+16	113.553	5.86468e+16		140.703	5.73486e+16	137.794	6.00395e+16	141.871	5.64575e+16	141.871	5.64575e+16
																				--	--	--	--	--	--	86.6353	4.65345e+16	86.7631	5.45862e+16		116.054	5.42304e+16	112.129	4.95171e+16	114.985	5.65854e+16	117.41	5.50582e+16	112.666	5.60286e+16		139.989	5.65763e+16	137.091	5.97525e+16	141.145	5.57903e+16	141.145	5.57903e+16
																				--	--	--	--	--	--	85.0736	3.90264e+16	85.4728	4.72866e+16		115.116	5.13646e+16	111.049	4.63955e+16	114.092	5.49983e+16	116.504	5.32033e+16	111.73	5.1889e+16		139.25	5.56682e+16	136.389	6.16209e+16	140.41	5.55716e+16	140.41	5.55716e+16
																				--	--	--	--	--	--	83.163	3.02378e+16	83.912	3.84824e+16		114.107	4.83522e+16	--	--	113.151	5.16691e+16	115.553	5.10554e+16	110.68	4.69144e+16		138.505	5.69825e+16	135.723	6.00734e+16	139.671	5.51279e+16	139.671	5.51279e+16
																				--	--	--	--	--	--	--	--	81.9003	2.94349e+16		113.03	4.51043e+16	--	--	112.124	4.76503e+16	114.553	4.75731e+16	--	--		137.793	5.63745e+16	134.978	5.73359e+16	138.916	5.39149e+16	138.916	5.39149e+16
																				--	--	--	--	--	--	--	--	--	--		111.85	3.91857e+16	--	--	110.997	4.30853e+16	113.441	4.37559e+16	--	--		137.023	5.08486e+16	134.236	5.81988e+16	138.135	5.32956e+16	138.135	5.32956e+16
																				--	--	--	--	--	--	--	--	--	--		110.402	3.16736e+16	--	--	--	--	112.234	3.7876e+16	--	--		136.141	4.87619e+16	133.505	5.54105e+16	137.353	5.21949e+16	137.353	5.21949e+16
																				--	--	--	--	--	--	--	--	--	--		--	--	--	--	--	--	110.731	3.06407e+16	--	--		135.29	4.77377e+16	132.68	5.4491e+16	136.53	4.76295e+16	136.53	4.76295e+16
																				--	--	--	--	--	--	--	--	--	--		--	--	--	--	--	--	--	--	--	--		134.359	3.87295e+16	131.233	4.58526e+16	135.583	4.54216e+16	135.583	4.54216e+16
																				--	--	--	--	--	--	--	--	--	--		--	--	--	--	--	--	--	--	--	--		133.076	3.22758e+16	129.998	3.48262e+16	134.662	4.10945e+16	134.662	4.10945e+16
																				--	--	--	--	--	--	--	--	--	--		--	--	--	--	--	--	--	--	--	--		131.679	2.80305e+16	--	--	133.502	3.36552e+16	133.502	3.36552e+16
																				--	--	--	--	--	--	--	--	--	--		--	--	--	--	--	--	--	--	--	--		--	--	--	--	132.099	3.02315e+16	132.099	3.02315e+16
																				--	--	--	--	--	--	--	--	--	--		--	--	--	--	--	--	--	--	--	--		--	--	--	--	130.62	2.38388e+16	130.62	2.38388e+16
																				--	--	--	--	--	--	--	--	--	--		--	--	--	--	--	--	--	--	--	--		--	--	--	--	--	--	--	--
																				--	--	--	--	--	--	--	--	--	--		--	--	--	--	--	--	--	--	--	--		--	--	--	--	--	--	--	--
																				--	--	--	--	--	--	--	--	--	--		--	--	--	--	--	--	--	--	--	--		--	--	--	--	--	--	--	--
																				--	--	--	--	--	--	--	--	--	--		--	--	--	--	--	--	--	--	--	--		--	--	--	--	--	--	--	--
																				--	--	--	--	--	--	--	--	--	--		--	--	--	--	--	--	--	--	--	--		--	--	--	--	--	--	--	--
																				--	--	--	--	--	--	--	--	--	--		--	--	--	--	--	--	--	--	--	--		--	--	--	--	--	--	--	--
																				--	--	--	--	--	--	--	--	--	--		--	--	--	--	--	--	--	--	--	--		--	--	--	--	--	--	--	--
																				--	--	--	--	--	--	--	--	--	--		--	--	--	--	--	--	--	--	--	--		--	--	--	--	--	--	--	--
																				--	--	--	--	--	--	--	--	--	--		--	--	--	--	--	--	--	--	--	--		--	--	--	--	--	--	--	--
																				--	--	--	--	--	--	--	--	--	--		--	--	--	--	--	--	--	--	--	--		--	--	--	--	--	--	--	--
																				--	--	--	--	--	--	--	--	--	--		--	--	--	--	--	--	--	--	--	--		--	--	--	--	--	--	--	--
																				--	--	--	--	--	--	--	--	--	--		--	--	--	--	--	--	--	--	--	--		--	--	--	--	--	--	--	--
																				--	--	--	--	--	--	--	--	--	--		--	--	--	--	--	--	--	--	--	--		--	--	--	--	--	--	--	--
[truncated: 12 more columns]

## Sheet: Fig.4e
Fig.4e	Current-Voltage (I-V) characteristics of the TLM (transfer length method) test structure fabricated on the p-type GaN samples, annealed with a selective-area patterned metallic Mg film at 500 ℃ (10 minutes) and 550 ℃ (10 minutes), respectively, compared to a blank sample.
		Blank	500°C	550°C
	Voltage (V)	Current (mA)	Current (mA)	Current (mA)
	-10	-1.23736	-0.506856	-3.54452
	-9.975	-1.22567	-0.512674	-3.53456
	-9.95	-1.21371	-0.512132	-3.52496
	-9.925	-1.2019	-0.511538	-3.51516
	-9.9	-1.19024	-0.510998	-3.5054
	-9.875	-1.17873	-0.51006	-3.49546
	-9.85	-1.16732	-0.51051	-3.48586
	-9.825	-1.15603	-0.507372	-3.47584
	-9.8	-1.14429	-0.504452	-3.46608
	-9.775	-1.1329	-0.501586	-3.4564
	-9.75	-1.12132	-0.498962	-3.4468
	-9.725	-1.10973	-0.496374	-3.43704
	-9.7	-1.09866	-0.493282	-3.42728
	-9.675	-1.08727	-0.491166	-3.41738
	-9.65	-1.07581	-0.488772	-3.40762
	-9.625	-1.0649	-0.485104	-3.39802
	-9.6	-1.05369	-0.483096	-3.38816
	-9.575	-1.04268	-0.480598	-3.37838
	-9.55	-1.03158	-0.477174	-3.36884
	-9.525	-1.02039	-0.474966	-3.35906
	-9.5	-1.00966	-0.472698	-3.34932
	-9.475	-0.998359	-0.469106	-3.33968
	-9.45	-0.987717	-0.464656	-3.32992
	-9.425	-0.976616	-0.461396	-3.32016
	-9.4	-0.965787	-0.458562	-3.31054
	-9.375	-0.95489	-0.45589	-3.30076
	-9.35	-0.943942	-0.453822	-3.29108
	-9.325	-0.933249	-0.450398	-3.2815
	-9.3	-0.922726	-0.447574	-3.27182
	-9.275	-0.911761	-0.44475	-3.26214
	-9.25	-0.901306	-0.442382	-3.25238
	-9.225	-0.890715	-0.439364	-3.24282
	-9.2	-0.880039	-0.436776	-3.23304
	-9.175	-0.869686	-0.434288	-3.22334
	-9.15	-0.859095	-0.430914	-3.2138
	-9.125	-0.848827	-0.427408	-3.20412
	-9.1	-0.838712	-0.424334	-3.19438
	-9.075	-0.828342	-0.420832	-3.18484
	-9.05	-0.818125	-0.41694	-3.17514
	-9.025	-0.808061	-0.413678	-3.16538
	-9	-0.798116	-0.410536	-3.1557
	-8.975	-0.787967	-0.40737	-3.1462
	-8.95	-0.778073	-0.404474	-3.13642
	-8.925	-0.768026	-0.401426	-3.12694
	-8.9	-0.758336	-0.39859	-3.11726
	-8.875	-0.74851	-0.395114	-3.1077
	-8.85	-0.738803	-0.392012	-3.09804
	-8.825	-0.729215	-0.389328	-3.0884
	-8.8	-0.719508	-0.3864	-3.0788
	-8.775	-0.709971	-0.38295	-3.06902
	-8.75	-0.700315	-0.379286	-3.05956
	-8.725	-0.691084	-0.376888	-3.04986
	-8.7	-0.681649	-0.374102	-3.04018
	-8.675	-0.672197	-0.370936	-3.03056
	-8.65	-0.662813	-0.368182	-3.02096
	-8.625	-0.653752	-0.36508	-3.01138
	-8.6	-0.644538	-0.36192	-3.00196
	-8.575	-0.63546	-0.358124	-2.9922
	-8.55	-0.626314	-0.354782	-2.9828
	-8.525	-0.617355	-0.351946	-2.97322
	-8.5	-0.608498	-0.349364	-2.9635
	-8.475	-0.599403	-0.346802	-2.95414
	-8.45	-0.590665	-0.343942	-2.94434
	-8.425	-0.582097	-0.339836	-2.93482
	-8.4	-0.573512	-0.337018	-2.92528
	-8.375	-0.564825	-0.334508	-2.9158
	-8.35	-0.55607	-0.332146	-2.90638
	-8.325	-0.54774	-0.328836	-2.89666
	-8.3	-0.539342	-0.326066	-2.8871
	-8.275	-0.531046	-0.323484	-2.87758
	-8.25	-0.522665	-0.320794	-2.86802
	-8.225	-0.514386	-0.317426	-2.85854
	-8.2	-0.506124	-0.31438	-2.84914
	-8.175	-0.497913	-0.311348	-2.83954
	-8.15	-0.489821	-0.30891	-2.83008
	-8.125	-0.482035	-0.306312	-2.82038
	-8.1	-0.47396	-0.30351	-2.81106
	-8.075	-0.466123	-0.300808	-2.80154
	-8.05	-0.458456	-0.29763	-2.79184
	-8.025	-0.45067	-0.295256	-2.78236
	-8	-0.442952	-0.292306	-2.77284
	-7.975	-0.435353	-0.28921	-2.7635
	-7.95	-0.42789	-0.28651	-2.75378
	-7.925	-0.420563	-0.28348	-2.7443
	-7.9	-0.413219	-0.28117	-2.7348
	-7.875	-0.405807	-0.278614	-2.72538
	-7.85	-0.398633	-0.27588	-2.71602
	-7.825	-0.391442	-0.273296	-2.70668
	-7.8	-0.384353	-0.270186	-2.69722
	-7.775	-0.377383	-0.267796	-2.68774
	-7.75	-0.370532	-0.264988	-2.6781
	-7.725	-0.363698	-0.26248	-2.66864
	-7.7	-0.357	-0.260122	-2.65912
	-7.675	-0.350251	-0.257974	-2.64966
	-7.65	-0.343536	-0.255134	-2.64028
	-7.625	-0.337042	-0.252426	-2.63076
	-7.6	-0.330701	-0.25037	-2.62116
	-7.575	-0.32419	-0.247536	-2.61184
	-7.55	-0.3179	-0.245512	-2.60232
	-7.525	-0.311831	-0.242724	-2.59266
	-7.5	-0.305677	-0.240118	-2.58336
	-7.475	-0.299693	-0.237812	-2.5737
	-7.45	-0.293709	-0.235406	-2.56432
	-7.425	-0.287844	-0.23304	-2.5548
	-7.4	-0.28203	-0.230496	-2.54524
	-7.375	-0.276284	-0.228258	-2.53572
	-7.35	-0.270708	-0.225876	-2.52602
	-7.325	-0.265064	-0.223648	-2.51666
	-7.3	-0.259675	-0.22154	-2.50702
	-7.275	-0.254337	-0.219204	-2.49748
	-7.25	-0.248982	-0.217188	-2.48804
	-7.225	-0.243797	-0.214414	-2.4785
	-7.2	-0.238697	-0.212334	-2.469
	-7.175	-0.233614	-0.21009	-2.45946
	-7.15	-0.228718	-0.207904	-2.45
	-7.125	-0.223839	-0.205628	-2.4405
	-7.1	-0.219164	-0.203528	-2.43084
	-7.075	-0.214472	-0.201136	-2.42146
	-7.05	-0.209882	-0.199137	-2.41204
	-7.025	-0.205428	-0.197118	-2.40236
	-7	-0.200957	-0.195326	-2.393
	-6.975	-0.196656	-0.192919	-2.38358
	-6.95	-0.192423	-0.190289	-2.37408
	-6.925	-0.188326	-0.188314	-2.36452
	-6.9	-0.184212	-0.186427	-2.35524
	-6.875	-0.180234	-0.184263	-2.34576
	-6.85	-0.176307	-0.182203	-2.33636
	-6.825	-0.172567	-0.18006	-2.32674
	-6.8	-0.16881	-0.178461	-2.31732
	-6.775	-0.16507	-0.176268	-2.308
	-6.75	-0.1615	-0.17453	-2.29842
	-6.725	-0.1581	-0.172712	-2.28896
	-6.7	-0.1547	-0.170572	-2.2796
	-6.675	-0.1513	-0.168725	-2.2704
	-6.65	-0.14807	-0.166975	-2.2609
	-6.625	-0.14484	-0.165091	-2.2515
	-6.6	-0.14178	-0.163272	-2.24212
	-6.575	-0.13872	-0.161398	-2.2327
	-6.55	-0.13583	-0.159658	-2.22332
	-6.525	-0.13294	-0.157742	-2.21378
	-6.5	-0.13005	-0.155937	-2.20452
	-6.475	-0.12716	-0.154249	-2.19502
	-6.45	-0.12444	-0.152478	-2.1857
	-6.425	-0.12172	-0.151054	-2.17646
	-6.4	-0.11917	-0.149248	-2.16706
	-6.375	-0.11645	-0.147381	-2.15758
	-6.35	-0.1139	-0.145861	-2.14838
	-6.325	-0.11135	-0.144326	-2.13908
	-6.3	-0.10897	-0.142581	-2.12974
	-6.275	-0.10659	-0.140807	-2.1203
	-6.25	-0.10421	-0.139036	-2.11094
	-6.225	-0.10183	-0.137698	-2.10164
	-6.2	-0.09962	-0.136059	-2.09232
	-6.175	-0.09724	-0.134574	-2.083
	-6.15	-0.09503	-0.133113	-2.07372
	-6.125	-0.09282	-0.131504	-2.06446
	-6.1	-0.09061	-0.129948	-2.05518
	-6.075	-0.08857	-0.128441	-2.04602
	-6.05	-0.08636	-0.126683	-2.03678
	-6.025	-0.08432	-0.125204	-2.02748
	-6	-0.08211	-0.123797	-2.01826
	-5.975	-0.08024	-0.122262	-2.00882
	-5.95	-0.0782	-0.120864	-1.9995
	-5.925	-0.07616	-0.11956	-1.99008
	-5.9	-0.07412	-0.118177	-1.98092
	-5.875	-0.07225	-0.11661	-1.97171
	-5.85	-0.07038	-0.115042	-1.96257
	-5.825	-0.06851	-0.11361	-1.95318
	-5.8	-0.06681	-0.112261	-1.94406
	-5.775	-0.06494	-0.110851	-1.93471
	-5.75	-0.06324	-0.109659	-1.92568
	-5.725	-0.06154	-0.108253	-1.91644
	-5.7	-0.05984	-0.106934	-1.90726
	-5.675	-0.05814	-0.105433	-1.89792
	-5.65	-0.05661	-0.104217	-1.88891
	-5.625	-0.05508	-0.102883	-1.8796
	-5.6	-0.05355	-0.101594	-1.87042
	-5.575	-0.05202	-0.100376	-1.86138
	-5.55	-0.05066	-0.0991138	-1.85222
	-5.525	-0.04913	-0.0978652	-1.84294
	-5.5	-0.04777	-0.096694	-1.83379
	-5.475	-0.04641	-0.0954098	-1.82479
	-5.45	-0.04505	-0.0941932	-1.81547
	-5.425	-0.04386	-0.093095	-1.8064
	-5.4	-0.0425	-0.0918656	-1.79737
	-5.375	-0.04131	-0.090741	-1.78809
	-5.35	-0.04012	-0.0895066	-1.779
	-5.325	-0.03893	-0.0883782	-1.7699
	-5.3	-0.03774	-0.0873566	-1.76077
	-5.275	-0.03672	-0.086219	-1.75177
	-5.25	-0.0357	-0.0850868	-1.74265
	-5.225	-0.03451	-0.0840056	-1.73346
	-5.2	-0.03349	-0.0828812	-1.72434
	-5.175	-0.03247	-0.081851	-1.7153
	-5.15	-0.03162	-0.080754	-1.70633
	-5.125	-0.0306	-0.0796416	-1.69728
	-5.1	-0.02975	-0.078574	-1.68824
	-5.075	-0.02873	-0.0774854	-1.67901
	-5.05	-0.02788	-0.0764464	-1.67015
	-5.025	-0.02703	-0.0753848	-1.66112
	-5	-0.02618	-0.0742532	-1.65208
	-4.975	-0.02533	-0.0732052	-1.64288
	-4.95	-0.02465	-0.0722432	-1.63393
	-4.925	-0.0238	-0.0712918	-1.62488
	-4.9	-0.02312	-0.0703338	-1.61604
	-4.875	-0.02227	-0.0693648	-1.60681
	-4.85	-0.02159	-0.068436	-1.59799
	-4.825	-0.02091	-0.0674446	-1.58899
	-4.8	-0.02023	-0.0663978	-1.57989
	-4.775	-0.01955	-0.0654812	-1.57104
	-4.75	-0.01887	-0.0645774	-1.56193
	-4.725	-0.01819	-0.0636038	-1.55297
	-4.7	-0.01768	-0.0626762	-1.54407
	-4.675	-0.017	-0.0617754	-1.53515
	-4.65	-0.016473	-0.0608504	-1.52637
	-4.625	-0.015912	-0.0599606	-1.51728
	-4.6	-0.015368	-0.0591062	-1.5084
	-4.575	-0.014807	-0.0582078	-1.49957
	-4.55	-0.014297	-0.0573722	-1.49056
	-4.525	-0.013787	-0.0564618	-1.48182
	-4.5	-0.013294	-0.0556708	-1.47275
	-4.475	-0.012818	-0.0548232	-1.46396
	-4.45	-0.012342	-0.0539968	-1.45506
	-4.425	-0.0119	-0.0531802	-1.44615
	-4.4	-0.011458	-0.0522592	-1.43725
	-4.375	-0.011016	-0.0515214	-1.42819
	-4.35	-0.010608	-0.0506494	-1.41936
	-4.325	-0.010217	-0.0498626	-1.4104
	-4.3	-0.009826	-0.0490496	-1.40156
	-4.275	-0.009452	-0.0482512	-1.3929
	-4.25	-0.009078	-0.0474966	-1.38407
	-4.225	-0.008721	-0.046784	-1.37505
	-4.2	-0.008381	-0.0460086	-1.36624
	-4.175	-0.008058	-0.045203	-1.35755
	-4.15	-0.007735	-0.0444746	-1.34858
	-4.125	-0.007412	-0.0437118	-1.33977
	-4.1	-0.007106	-0.0429784	-1.33113
	-4.075	-0.006817	-0.0422898	-1.32235
	-4.05	-0.006545	-0.0415444	-1.31342
	-4.025	-0.006273	-0.040814	-1.30474
	-4	-0.006001	-0.0401936	-1.29583
	-3.975	-0.005746	-0.039482	-1.28707
	-3.95	-0.005508	-0.0388006	-1.27832
	-3.925	-0.00527	-0.0381382	-1.26954
	-3.9	-0.005032	-0.0374724	-1.2609
	-3.875	-0.004828	-0.036801	-1.25221
	-3.85	-0.004607	-0.0361278	-1.24346
	-3.825	-0.004403	-0.035526	-1.23459
	-3.8	-0.004199	-0.0348704	-1.22593
	-3.775	-0.004012	-0.0341718	-1.21738
	-3.75	-0.003825	-0.0335382	-1.20869
	-3.725	-0.003655	-0.0329542	-1.19984
	-3.7	-0.003485	-0.0322924	-1.19107
	-3.675	-0.003332	-0.031704	-1.18262
	-3.65	-0.003179	-0.0310744	-1.17381
	-3.625	-0.003026	-0.0304868	-1.16531
	-3.6	-0.002873	-0.0299238	-1.15671
	-3.575	-0.002737	-0.0293032	-1.14802
	-3.55	-0.002618	-0.0287402	-1.13923
	-3.525	-0.002482	-0.0281888	-1.13077
	-3.5	-0.002363	-0.027592	-1.12212
	-3.475	-0.002244	-0.0270724	-1.11332
	-3.45	-0.002125	-0.026537	-1.10489
	-3.425	-0.002023	-0.0259968	-1.09628
	-3.4	-0.001921	-0.025474	-1.0875
	-3.375	-0.001819	-0.0249518	-1.07892
	-3.35	-0.001734	-0.024454	-1.07029
	-3.325	-0.0016439	-0.0239442	-1.06185
	-3.3	-0.0015606	-0.023443	-1.05314
	-3.275	-0.0014773	-0.022957	-1.04462
	-3.25	-0.0014025	-0.022514	-1.0361
	-3.225	-0.0013294	-0.0219902	-1.02766
	-3.2	-0.001258	-0.0215302	-1.01902
	-3.175	-0.0011917	-0.0210616	-1.0106
	-3.15	-0.0011271	-0.0206492	-1.00212
	-3.125	-0.0010659	-0.0201892	-0.993564
	-3.1	-0.0010081	-0.0197465	-0.985034
	-3.075	-0.000952	-0.0193001	-0.97641
	-3.05	-0.0008993	-0.0188537	-0.968064
	-3.025	-0.00085	-0.0183995	-0.959438
	-3	-0.0008024	-0.0179803	-0.950966
	-2.975	-0.0007565	-0.0175686	-0.942504
	-2.95	-0.000714	-0.0171895	-0.93405
	-2.925	-0.0006715	-0.0168032	-0.925616
	-2.9	-0.0006324	-0.0163895	-0.917324
	-2.875	-0.0005967	-0.0160491	-0.908722
	-2.85	-0.000561	-0.0156667	-0.900292
	-2.825	-0.000527	-0.0152946	-0.89201
	-2.8	-0.0004964	-0.0149365	-0.883522
	-2.775	-0.0004658	-0.0145525	-0.875086
	-2.75	-0.0004386	-0.0141677	-0.866854
	-2.725	-0.0004114	-0.0138275	-0.858382
	-2.7	-0.0003859	-0.0134684	-0.850028
	-2.675	-0.0003621	-0.0131464	-0.841686
	-2.65	-0.0003383	-0.012809	-0.833472
	-2.625	-0.0003179	-0.0124731	-0.824972
	-2.6	-0.0002975	-0.0121405	-0.816586
	-2.575	-0.0002788	-0.0118343	-0.808224
	-2.55	-0.0002601	-0.011528	-0.80008
	-2.525	-0.0002431	-0.011188	-0.791614
	-2.5	-0.0002278	-0.0109006	-0.783254
	-2.475	-0.0002125	-0.0105819	-0.775088
	-2.45	-0.0001989	-0.010292	-0.766838
	-2.425	-0.0001853	-0.00998762	-0.758386
	-2.4	-0.0001717	-0.00972686	-0.750104
	-2.375	-0.00016048	-0.00945058	-0.741816
	-2.35	-0.00014944	-0.00919306	-0.73373
	-2.325	-0.00013906	-0.00893326	-0.72549
	-2.3	-0.00012938	-0.00867512	-0.717262
	-2.275	-0.00012036	-0.00843658	-0.709014
	-2.25	-0.00011152	-0.00817966	-0.700762
	-2.225	-0.00010354	-0.00793234	-0.692486
	-2.2	-9.64e-05	-0.00769136	-0.684424
	-2.175	-8.926e-05	-0.0074646	-0.676216
	-2.15	-8.246e-05	-0.00724966	-0.668004
	-2.125	-7.65e-05	-0.00702398	-0.659872
	-2.1	-7.056e-05	-0.00680278	-0.6517
	-2.075	-6.528e-05	-0.00658524	-0.643552
	-2.05	-6.018e-05	-0.00637754	-0.63535
	-2.025	-5.56e-05	-0.00619054	-0.62727
	-2	-5.134e-05	-0.0059851	-0.618982
	-1.975	-4.71e-05	-0.00577202	-0.611018
	-1.95	-4.352e-05	-0.00557748	-0.602766
	-1.925	-3.996e-05	-0.0054089	-0.594802
	-1.9	-3.672e-05	-0.00521916	-0.586728
	-1.875	-3.366e-05	-0.00505538	-0.578496
	-1.85	-3.094e-05	-0.00489542	-0.570618
	-1.825	-2.84e-05	-0.00470618	-0.562568
	-1.8	-2.584e-05	-0.0045416	-0.554498
	-1.775	-2.364e-05	-0.0043832	-0.546512
	-1.75	-2.16e-05	-0.00423002	-0.538302
	-1.725	-1.972e-05	-0.0040796	-0.530272
	-1.7	-1.802e-05	-0.0039228	-0.52242
	-1.675	-1.638e-05	-0.00378136	-0.514238
	-1.65	-1.488e-05	-0.00364928	-0.506238
	-1.625	-1.354e-05	-0.00350864	-0.498418
	-1.6	-1.23e-05	-0.00337664	-0.49043
	-1.575	-1.12e-05	-0.00324494	-0.482326
	-1.55	-1.016e-05	-0.00312226	-0.474508
	-1.525	-9.18e-06	-0.00300374	-0.46654
	-1.5	-8.34e-06	-0.00288842	-0.458436
	-1.475	-7.54e-06	-0.00277446	-0.450524
	-1.45	-6.78e-06	-0.00265856	-0.442776
	-1.425	-6.12e-06	-0.00255012	-0.434712
	-1.4	-5.5e-06	-0.00244824	-0.42682
	-1.375	-4.96e-06	-0.00234072	-0.41893
	-1.35	-4.46e-06	-0.00223362	-0.411034
	-1.325	-4e-06	-0.00213398	-0.403194
	-1.3	-3.58e-06	-0.00204	-0.39545
	-1.275	-3.22e-06	-0.00194586	-0.387474
	-1.25	-2.86e-06	-0.0018625	-0.37967
	-1.225	-2.56e-06	-0.0017731	-0.371984
	-1.2	-2.3e-06	-0.00168892	-0.364162
	-1.175	-2.02e-06	-0.00161834	-0.35633
	-1.15	-1.819e-06	-0.00154074	-0.348522
	-1.125	-1.6269e-06	-0.0014655	-0.34059
	-1.1	-1.4433e-06	-0.00139516	-0.332934
	-1.075	-1.2818e-06	-0.00132708	-0.325044
	-1.05	-1.1407e-06	-0.00126062	-0.31739
	-1.025	-1.0115e-06	-0.0011964	-0.309676
	-1	-8.959e-07	-0.00113496	-0.30197
	-0.975	-7.888e-07	-0.00107442	-0.294282
	-0.95	-6.953e-07	-0.00102054	-0.286568
	-0.925	-6.137e-07	-0.00096376	-0.279068
	-0.9	-5.406e-07	-0.00091198	-0.27128
	-0.875	-4.743e-07	-0.00085486	-0.263738
	-0.85	-4.148e-07	-0.00080946	-0.256038
	-0.825	-3.638e-07	-0.00076238	-0.248344
	-0.8	-3.196e-07	-0.00071774	-0.240518
	-0.775	-2.805e-07	-0.0006726	-0.23282
	-0.75	-2.482e-07	-0.0006339	-0.22526
	-0.725	-2.159e-07	-0.0005931	-0.217462
	-0.7	-1.887e-07	-0.00055634	-0.209796
	-0.675	-1.6592e-07	-0.00051982	-0.20213
	-0.65	-1.4552e-07	-0.00048468	-0.194349
	-0.625	-1.2716e-07	-0.00045282	-0.186731
	-0.6	-1.1271e-07	-0.00042012	-0.179139
	-0.575	-9.792e-08	-0.00039126	-0.171605
	-0.55	-8.789e-08	-0.000362	-0.164149
	-0.525	-7.803e-08	-0.00033418	-0.156506
	-0.5	-6.766e-08	-0.00030784	-0.148783
	-0.475	-6.137e-08	-0.00028254	-0.141379
	-0.45	-5.372e-08	-0.0002592	-0.133856
	-0.425	-4.811e-08	-0.0002355	-0.126128
	-0.4	-4.352e-08	-0.0002151	-0.118569
	-0.375	-3.825e-08	-0.00019478	-0.111186
	-0.35	-3.434e-08	-0.00017602	-0.10351
	-0.325	-3.077e-08	-0.0001586	-0.0960604
	-0.3	-2.686e-08	-0.00014146	-0.088415
	-0.275	-2.601e-08	-0.00012574	-0.0810436
	-0.25	-2.244e-08	-0.00011056	-0.0735292
	-0.225	-1.921e-08	-9.664e-05	-0.065957
	-0.2	-1.921e-08	-8.35e-05	-0.0587392
	-0.175	-1.5827e-08	-7.116e-05	-0.0513586
	-0.15	-1.4348e-08	-5.99e-05	-0.0437074
	-0.125	-1.3515e-08	-4.876e-05	-0.035902
	-0.1	-1.2495e-08	-3.846e-05	-0.0283062
	-0.075	-9.299e-09	-2.898e-05	-0.0209622
	-0.05	-9.299e-09	-1.956e-05	-0.0133128
	-0.025	-7.735e-09	-1.07e-05	-0.00576084
	0	-6.732e-09	-1.66e-06	0.0012814
	0.025	-5.508e-09	7e-06	0.00920074
	0.05	-5.185e-09	1.564e-05	0.0165598
	0.075	-4.046e-09	2.462e-05	0.0242362
	0.1	-3.179e-09	3.388e-05	0.0317536
	0.125	-2.108e-09	4.328e-05	0.0391024
	0.15	-1.5283e-09	5.332e-05	0.0466158
	0.175	-1.7e-12	6.442e-05	0.0541682
	0.2	1.1254e-09	7.618e-05	0.0616788
	0.225	2.669e-09	8.852e-05	0.0691542
	0.25	6.596e-09	0.00010128	0.076789
	0.275	8.823e-09	0.00011606	0.0843716
	0.3	9.826e-09	0.0001316	0.0918262
	0.325	1.6014e-08	0.00014746	0.0993302
	0.35	1.717e-08	0.0001642	0.106874
	0.375	2.312e-08	0.00018312	0.114461
	0.4	3.213e-08	0.00020344	0.122068
	0.425	3.604e-08	0.00022372	0.129553
	0.45	4.828e-08	0.0002464	0.13727
	0.475	5.848e-08	0.00027032	0.144872
	0.5	7.089e-08	0.00029516	0.152512
	0.525	8.466e-08	0.00032078	0.159955
	0.55	1.0336e-07	0.00034868	0.167701
	0.575	1.241e-07	0.00037814	0.175327
	0.6	1.4926e-07	0.00040724	0.182838
	0.625	1.768e-07	0.00043866	0.190542
	0.65	2.091e-07	0.00047332	0.197937
	0.675	2.465e-07	0.0005072	0.205894
	0.7	2.873e-07	0.00054536	0.21352
	0.725	3.315e-07	0.00058504	0.221066
	0.75	3.876e-07	0.00062228	0.22886
	0.775	4.505e-07	0.00066396	0.236564
	0.8	5.185e-07	0.00070768	0.24414
	0.825	5.933e-07	0.0007541	0.251836
	0.85	6.749e-07	0.00080086	0.259674
	0.875	7.735e-07	0.00084856	0.267266
	0.9	8.823e-07	0.00089572	0.274988
	0.925	9.962e-07	0.00094966	0.282856
	0.95	1.1254e-06	0.00100622	0.29052
	0.975	1.2801e-06	0.00106364	0.298396
	1	1.4331e-06	0.00112278	0.306154
	1.025	1.5895e-06	0.0011826	0.313892
	1.05	1.785e-06	0.00124638	0.32166
	1.075	1.989e-06	0.00130924	0.329328
	1.1	2.26e-06	0.0013791	0.337286
	1.125	2.54e-06	0.00145274	0.344906
	1.15	2.84e-06	0.0015276	0.352938
	1.175	3.12e-06	0.00160972	0.360772
	1.2	3.48e-06	0.0016854	0.368644
	1.225	3.88e-06	0.0017648	0.376474
	1.25	4.34e-06	0.00184144	0.384226
	1.275	4.82e-06	0.00192094	0.392118
	1.3	5.3e-06	0.00200894	0.399992
	1.325	5.9e-06	0.00209782	0.407908
	1.35	6.54e-06	0.0021858	0.416
	1.375	7.26e-06	0.00227738	0.4238
	1.4	7.96e-06	0.00238226	0.43192
	1.425	8.76e-06	0.00248906	0.43986
	1.45	9.6e-06	0.00260178	0.44765
	1.475	1.06e-05	0.0027068	0.455666
	1.5	1.162e-05	0.00281808	0.46378
	1.525	1.276e-05	0.00292958	0.471796
	1.55	1.396e-05	0.00304532	0.479656
	1.575	1.524e-05	0.00316898	0.4878
	1.6	1.672e-05	0.0032944	0.495672
	1.625	1.836e-05	0.00341984	0.503674
	1.65	1.99e-05	0.0035481	0.511724
	1.675	2.176e-05	0.00367406	0.519704
	1.7	2.364e-05	0.00381328	0.527786
	1.725	2.584e-05	0.00395736	0.53589
	1.75	2.806e-05	0.00409358	0.544132
	1.775	3.026e-05	0.0042428	0.552206
	1.8	3.298e-05	0.00436842	0.560298
	1.825	3.57e-05	0.00451804	0.56839
	1.85	3.876e-05	0.00467852	0.576356
	1.875	4.2e-05	0.00483426	0.584462
	1.9	4.54e-05	0.00500508	0.592746
	1.925	4.896e-05	0.00517722	0.600718
	1.95	5.304e-05	0.0053294	0.609008
	1.975	5.712e-05	0.00550638	0.617018
	2	6.154e-05	0.00568312	0.625334
	2.025	6.648e-05	0.00588922	0.633348
	2.05	7.158e-05	0.00607066	0.64167
	2.075	7.684e-05	0.00623998	0.649864
	2.1	8.262e-05	0.0064489	0.658038
	2.125	8.874e-05	0.00663606	0.66608
	2.15	9.52e-05	0.00685254	0.674294
	2.175	0.00010218	0.00703974	0.682702
	2.2	0.00010932	0.00724782	0.690966
	2.225	0.00011748	0.00744186	0.699078
	2.25	0.0001258	0.00767034	0.707374
	2.275	0.00013448	0.0079076	0.715606
	2.3	0.00014382	0.0081313	0.72392
	2.325	0.00015368	0.00835902	0.732418
	2.35	0.0001644	0.00859806	0.740698
	2.375	0.0001751	0.0088321	0.748836
	2.4	0.000187	0.00907916	0.757102
	2.425	0.0001989	0.00933568	0.765432
	2.45	0.0002125	0.00959738	0.773936
	2.475	0.0002261	0.00987238	0.78232
	2.5	0.0002414	0.0101252	0.790506
	2.525	0.0002567	0.0103886	0.798942
	2.55	0.000272	0.0106672	0.807214
	2.575	0.000289	0.010945	0.815658
	2.6	0.0003077	0.0112188	0.823858
	2.625	0.0003264	0.0115299	0.832398
	2.65	0.0003468	0.0118325	0.840652
	2.675	0.0003672	0.0121303	0.849178
	2.7	0.0003893	0.0124072	0.857436
	2.725	0.0004131	0.0126931	0.865924
	2.75	0.0004369	0.0130199	0.874518
	2.775	0.0004641	0.0133125	0.883088
	2.8	0.0004913	0.0136457	0.891538
	2.825	0.0005202	0.0139579	0.899826
	2.85	0.0005491	0.0142091	0.908434
	2.875	0.0005814	0.0145479	0.916906
	2.9	0.0006154	0.0148766	0.925224
	2.925	0.0006494	0.0152358	0.933702
	2.95	0.0006851	0.0155586	0.942336
	2.975	0.0007242	0.0159083	0.950668
	3	0.0007633	0.0162569	0.959102
	3.025	0.0008041	0.0166237	0.967638
	3.05	0.00085	0.016993	0.976136
	3.075	0.0008942	0.0173991	0.984838
	3.1	0.0009435	0.0177597	0.993202
	3.125	0.0009928	0.0181775	1.00175
	3.15	0.0010472	0.0185638	1.01047
	3.175	0.0011016	0.0189799	1.01894
	3.2	0.0011594	0.0193846	1.02773
	3.225	0.0012223	0.0197288	1.03631
	3.25	0.0012852	0.0201396	1.04473
	3.275	0.0013498	0.020575	1.05335
	3.3	0.0014212	0.0209586	1.06196
	3.325	0.0014926	0.0213826	1.07058
	3.35	0.0015674	0.0218224	1.07936
	3.375	0.0016456	0.0222722	1.08784
	3.4	0.001734	0.0227842	1.0965
	3.425	0.001819	0.023217	1.10529
	3.45	0.001904	0.0236598	1.11379
	3.475	0.001989	0.0241098	1.1226
	3.5	0.002091	0.0245982	1.13106
	3.525	0.002193	0.0250662	1.13978
	3.55	0.002312	0.0255052	1.14852
	3.575	0.002414	0.026032	1.15732
	3.6	0.002533	0.0265222	1.16602
	3.625	0.002652	0.0270256	1.17459
	3.65	0.002771	0.027543	1.18345
	3.675	0.002907	0.028062	1.19219
	3.7	0.003043	0.0285546	1.20086
	3.725	0.003179	0.0290784	1.2095
	3.75	0.003332	0.0296212	1.21834
	3.775	0.003485	0.030135	1.22709
	3.8	0.003638	0.0306396	1.23583
	3.825	0.003808	0.031275	1.24443
	3.85	0.003978	0.031816	1.25318
	3.875	0.004165	0.0324332	1.26209
	3.9	0.004352	0.033011	1.27066
	3.925	0.004539	0.0335566	1.27961
	3.95	0.004743	0.0340364	1.28834
	3.975	0.004964	0.0346542	1.29711
	4	0.005168	0.0353084	1.30597
	4.025	0.005406	0.0358994	1.31475
	4.05	0.005627	0.0364946	1.32342
	4.075	0.005882	0.037167	1.33243
	4.1	0.006137	0.037735	1.34106
	4.125	0.006392	0.0382604	1.35009
	4.15	0.006664	0.0389264	1.35892
	4.175	0.006953	0.039585	1.36777
	4.2	0.007225	0.0402336	1.37663
	4.225	0.007531	0.0408172	1.38533
	4.25	0.007854	0.041581	1.39436
	4.275	0.008177	0.042231	1.40304
	4.3	0.008517	0.0429472	1.41195
	4.325	0.008857	0.0436164	1.42079
	4.35	0.009231	0.0442624	1.4297
	4.375	0.009588	0.0448638	1.43859
	4.4	0.009996	0.0456334	1.44799
	4.425	0.010387	0.0463938	1.4567
	4.45	0.010795	0.0471806	1.46562
	4.475	0.01122	0.0478364	1.47472
	4.5	0.011662	0.048505	1.48352
	4.525	0.012121	0.0492112	1.49264
	4.55	0.012597	0.0498898	1.50156
	4.575	0.013073	0.0506984	1.51055
	4.6	0.013583	0.0513844	1.51951
	4.625	0.014093	0.0522852	1.5285
	4.65	0.01462	0.0529128	1.53731
	4.675	0.015181	0.0537668	1.5464
	4.7	0.015776	0.0544606	1.55539
	4.725	0.016354	0.0551266	1.56425
	4.75	0.016966	0.0559434	1.5734
	4.775	0.01751	0.0567794	1.58217
	4.8	0.01819	0.0574198	1.59135
	4.825	0.01887	0.0582306	1.60016
	4.85	0.01955	0.0591094	1.60935
	4.875	0.02023	0.0598486	1.61818
	4.9	0.02091	0.0607146	1.62719
	4.925	0.02176	0.0614882	1.63626
	4.95	0.02261	0.0623374	1.64545
	4.975	0.02329	0.0632448	1.65457
	5	0.02414	0.064086	1.66341
	5.025	0.02499	0.0648754	1.67255
	5.05	0.02584	0.0658684	1.68159
	5.075	0.02669	0.0665842	1.69087
	5.1	0.02771	0.0674436	1.69977
	5.125	0.02856	0.0682726	1.70885
	5.15	0.02958	0.0690806	1.71813
	5.175	0.0306	0.070033	1.72705
	5.2	0.03162	0.0710284	1.73634
	5.225	0.03264	0.0719534	1.74548
	5.25	0.03366	0.0728916	1.75437
	5.275	0.03485	0.0739152	1.7635
	5.3	0.03587	0.0749672	1.77257
	5.325	0.03706	0.075772	1.78196
	5.35	0.03825	0.0767642	1.79103
	5.375	0.03961	0.0779076	1.80014
	5.4	0.0408	0.0789208	1.80927
	5.425	0.04216	0.079871	1.81847
	5.45	0.04352	0.080894	1.82747
	5.475	0.04488	0.0817952	1.83671
	5.5	0.04624	0.0828922	1.84601
	5.525	0.04777	0.083981	1.85503
	5.55	0.04913	0.0849788	1.86436
	5.575	0.05066	0.0861448	1.8734
	5.6	0.05219	0.0872294	1.88259
	5.625	0.05389	0.0884004	1.89205
	5.65	0.05542	0.0897086	1.90114
	5.675	0.05712	0.0908788	1.91041
	5.7	0.05882	0.0919958	1.91944
	5.725	0.06052	0.0932242	1.92879
	5.75	0.06239	0.0943078	1.93784
	5.775	0.06426	0.0956314	1.94721
	5.8	0.06613	0.0968416	1.95644
	5.825	0.06817	0.0980842	1.96557
	5.85	0.07004	0.0993414	1.97497
	5.875	0.07208	0.100608	1.98421
	5.9	0.07412	0.102067	1.99374
	5.925	0.07633	0.103319	2.00324
	5.95	0.07837	0.104689	2.01234
	5.975	0.08058	0.106079	2.0216
	6	0.08279	0.107128	2.03088
	6.025	0.08517	0.108505	2.04042
	6.05	0.08755	0.10982	2.04972
	6.075	0.0901	0.111387	2.05896
	6.1	0.09248	0.112881	2.06826
	6.125	0.09486	0.114079	2.07738
	6.15	0.09758	0.115283	2.0869
	6.175	0.10013	0.116871	2.09602
	6.2	0.10285	0.118305	2.1055
	6.225	0.10557	0.119636	2.11464
	6.25	0.10846	0.121205	2.12414
	6.275	0.11135	0.122846	2.13352
	6.3	0.11407	0.124314	2.14264
	6.325	0.11713	0.125887	2.15214
	6.35	0.12019	0.127324	2.1615
	6.375	0.12308	0.129028	2.17072
	6.4	0.12631	0.130562	2.1802
	6.425	0.12937	0.132525	2.18938
	6.45	0.1326	0.134155	2.19876
	6.475	0.13583	0.136144	2.2083
	6.5	0.13923	0.13771	2.21746
	6.525	0.14246	0.139446	2.22688
	6.55	0.14603	0.141118	2.23644
	6.575	0.14943	0.142473	2.24564
	6.6	0.15317	0.1444	2.25518
	6.625	0.15674	0.146228	2.26444
	6.65	0.16048	0.147511	2.274
	6.675	0.16422	0.149448	2.28336
	6.7	0.16779	0.152046	2.29264
	6.725	0.1717	0.15412	2.30202
	6.75	0.17561	0.155968	2.31164
	6.775	0.17952	0.158147	2.32092
	6.8	0.1836	0.160149	2.33052
	6.825	0.18751	0.162142	2.33978
	6.85	0.19176	0.164108	2.3494
	6.875	0.19584	0.166215	2.35874
	6.9	0.20009	0.168126	2.36824
	6.925	0.20434	0.170103	2.3777
	6.95	0.20876	0.172568	2.3872
	6.975	0.21318	0.174972	2.39684
	7	0.2176	0.177351	2.40612
	7.025	0.22219	0.179364	2.4158
	7.05	0.22678	0.181979	2.42528
	7.075	0.23154	0.184419	2.43478
	7.1	0.23613	0.186578	2.4443
	7.125	0.24089	0.188628	2.45382
	7.15	0.24565	0.190783	2.46314
	7.175	0.25058	0.193725	2.47286
	7.2	0.25568	0.196019	2.48238
	7.225	0.26061	0.198845	2.49192
	7.25	0.26554	0.201334	2.50124
	7.275	0.27064	0.203514	2.51076
	7.3	0.27591	0.206234	2.52032
	7.325	0.28118	0.208488	2.53002
	7.35	0.28645	0.211206	2.5393
	7.375	0.29206	0.213944	2.5491
	7.4	0.29733	0.216236	2.5584
	7.425	0.30277	0.219006	2.568
	7.45	0.30855	0.221814	2.57772
	7.475	0.31399	0.224798	2.58706
	7.5	0.31977	0.227246	2.5967
	7.525	0.32538	0.229802	2.6062
	7.55	0.33133	0.232214	2.61596
	7.575	0.33711	0.235138	2.62532
	7.6	0.34306	0.238208	2.63494
	7.625	0.34901	0.241212	2.64454
	7.65	0.35513	0.24409	2.65436
	7.675	0.36108	0.247456	2.66372
	7.7	0.3672	0.249782	2.67356
	7.725	0.37349	0.253168	2.68316
	7.75	0.37961	0.255968	2.6926
	7.775	0.38607	0.259256	2.70242
	7.8	0.39236	0.26257	2.71182
	7.825	0.39882	0.265264	2.72164
	7.85	0.40528	0.268466	2.73126
	7.875	0.41191	0.271724	2.74086
	7.9	0.41837	0.27498	2.75026
	7.925	0.42517	0.277994	2.7601
	7.95	0.4318	0.281112	2.7698
	7.975	0.43843	0.284586	2.7792
	8	0.44557	0.288068	2.78906
	8.025	0.45237	0.291778	2.79852
	8.05	0.45934	0.295358	2.8083
	8.075	0.46631	0.298192	2.818
	8.1	0.47345	0.302128	2.8276
	8.125	0.48042	0.305428	2.8371
	8.15	0.48756	0.308706	2.84674
	8.175	0.49487	0.31225	2.8566
	8.2	0.50201	0.315074	2.86608
	8.225	0.50949	0.318992	2.87596
	8.25	0.5168	0.323058	2.88572
	8.275	0.52428	0.326784	2.89518
	8.3	0.53176	0.32947	2.90508
	8.325	0.53924	0.333026	2.91456
	8.35	0.54706	0.33631	2.92446
	8.375	0.55471	0.339936	2.93416
	8.4	0.56236	0.344318	2.94384
	8.425	0.56984	0.34841	2.95378
	8.45	0.578	0.351762	2.96372
	8.475	0.58565	0.355592	2.97332
	8.5	0.59364	0.360174	2.98322
	8.525	0.60146	0.364236	2.9928
	8.55	0.60945	0.367904	3.00256
	8.575	0.61761	0.372086	3.01252
	8.6	0.6256	0.376372	3.0221
	8.625	0.63393	0.381654	3.0319
	8.65	0.64209	0.3868	3.0416
	8.675	0.65025	0.390876	3.0514
	8.7	0.65875	0.395224	3.06132
	8.725	0.66708	0.398106	3.07114
	8.75	0.67541	0.40084	3.08068
	8.775	0.68408	0.40408	3.09064
	8.8	0.69258	0.409854	3.10046
	8.825	0.70125	0.41374	3.11024
	8.85	0.70992	0.417784	3.12006
	8.875	0.71859	0.422444	3.12982
	8.9	0.72709	0.427048	3.13938
	8.925	0.73593	0.432294	3.14918
	8.95	0.74477	0.437174	3.15892
	8.975	0.75378	0.442098	3.1689
	9	0.76262	0.447482	3.17876
	9.025	0.77146	0.450726	3.18832
	9.05	0.78047	0.45352	3.19814
	9.075	0.78982	0.458254	3.20814
	9.1	0.79866	0.46375	3.21794
	9.125	0.80767	0.468648	3.22756
	9.15	0.81719	0.473374	3.23732
	9.175	0.82637	0.478654	3.24732
	9.2	0.83555	0.483668	3.25692
	9.225	0.8449	0.488812	3.26674
	9.25	0.85459	0.494016	3.27648
	9.275	0.86428	0.499782	3.28646
	9.3	0.87329	0.504424	3.2962
	9.325	0.88315	0.509462	3.30584
	9.35	0.89284	0.516038	3.31574
	9.375	0.90253	0.521796	3.3253
	9.4	0.91256	0.526032	3.33524
	9.425	0.92225	0.530012	3.3448
	9.45	0.93228	0.534578	3.35452
	9.475	0.94231	0.541226	3.36444
	9.5	0.95217	0.545728	3.3742
	9.525	0.96237	0.551978	3.38366
	9.55	0.97274	0.556566	3.39328
	9.575	0.98294	0.562944	3.40318
	9.6	0.99314	0.569458	3.41264
	9.625	1.00351	0.57411	3.4222
	9.65	1.01354	0.580094	3.4321
	9.675	1.02442	0.586318	3.44148
	9.7	1.0353	0.590744	3.4511
	9.725	1.04567	0.59548	3.46068
	9.75	1.05655	0.601646	3.4702
	9.775	1.06726	0.607082	3.47978
	9.8	1.07797	0.610434	3.48942
	9.825	1.08885	0.616044	3.49894
	9.85	1.09956	0.621886	3.50834
	9.875	1.11078	0.628546	3.51782
	9.9	1.12115	0.633668	3.52726
	9.925	1.13186	0.639112	3.53644
	9.95	1.14257	0.646134	3.5458
	9.975	1.15226	0.652282	3.55542
	10	1.15923	0.6585	3.5653

## Sheet: Extended Data Fig. 3a
Extended Data Fig. 3a	Calculated bandgap changes of wurtzite GaN and internal parameter under high uniaxial compressive strain.
	Uniaxial compressive strain (%)	Bandgap (eV)	Change of bandgap (eV)	Internal parameter
	0	3.39457	0	0.3766
	0.1	3.40906	0.01248	0.37679
	0.2	3.417	0.02293	0.37697
	0.3	3.42654	0.03197	0.37716
	0.4	3.43401	0.03994	0.37735
	0.5	3.44274	0.0459	0.37754
	0.7	3.44841	0.05384	0.37791
	1	3.45569	0.06161	0.37847
	1.5	3.46269	0.06981	0.3796
	2.2	3.46938	0.07896	0.38148
	3	3.47981	0.08764	0.38392
	4	3.49237	0.09749	0.38701
	5	3.50237	0.10579	0.39007
	6	3.50737	0.11279	0.3932
	7	3.51442	0.11885	0.3968
	8	3.51842	0.12385	0.4008
	9	3.52442	0.12885	0.40495
	10	3.52742	0.13285	0.40924

## Sheet: Extended Data Fig. 3b 
Extended Data Fig. 3b	Calculated electronic band structures of unstrained wurtzite GaN (left) and -10% strained wurtzite GaN
	Unstrained wurtzite GaN
	Line(Band 0)	Energy (eV)	Line(Band 1)	Energy (eV)	Line(Band 2)	Energy (eV)	Line(Band 3)	Energy (eV)	Line(Band 4)	Energy (eV)	Line(Band 5)	Energy (eV)	Line(Band 6)	Energy (eV)	Line(Band 7)	Energy (eV)	Line(Band 8)	Energy (eV)	Line(Band 9)	Energy (eV)	Line(Band 10)	Energy (eV)	Line(Band 11)	Energy (eV)	Line(Band 12)	Energy (eV)	Line(Band 13)	Energy (eV)	Line(Band 14)	Energy (eV)	Line(Band 15)	Energy (eV)	Line(Band 16)	Energy (eV)	Line(Band 17)	Energy (eV)	Line(Band 18)	Energy (eV)	Line(Band 19)	Energy (eV)	Line(Band 20)	Energy (eV)	Line(Band 21)	Energy (eV)	Line(Band 22)	Energy (eV)	Line(Band 23)	Energy (eV)
	0	-17.8152	0	-17.4271	0	-17.1592	0	-17.1438	0	-17.1438	0	-17.0958	0	-17.0958	0	-16.936	0	-16.936	0	-16.8647	0	-16.8647	0	-14.2136	0	-7.44256	0	-1.07644	0	-1.07644	0	-0.02158	0	-4.2888e-07	0	-3.00064e-10	0	3.38299	0	5.89912	0	11.1282	0	11.6678	0	11.6678	0	12.6013
	0.00847	-17.8151	0.00847	-17.4358	0.00847	-17.1592	0.00847	-17.1431	0.00847	-17.1257	0.00847	-17.0953	0.00847	-17.0949	0.00847	-16.9363	0.00847	-16.936	0.00847	-16.8654	0.00847	-16.8646	0.00847	-14.2076	0.00847	-7.43266	0.00847	-1.12749	0.00847	-1.09094	0.00847	-0.06406	0.00847	-0.02549	0.00847	-0.00563	0.00847	3.43985	0.00847	5.9443	0.00847	11.1106	0.00847	11.6048	0.00847	11.6876	0.00847	12.6163
	0.01693	-17.8148	0.01693	-17.4576	0.01693	-17.1574	0.01693	-17.141	0.01693	-17.0943	0.01693	-17.0922	0.01693	-17.0769	0.01693	-16.9374	0.01693	-16.9362	0.01693	-16.8674	0.01693	-16.8642	0.01693	-14.1898	0.01693	-7.40288	0.01693	-1.27558	0.01693	-1.13339	0.01693	-0.23547	0.01693	-0.04538	0.01693	-0.02259	0.01693	3.59804	0.01693	6.07469	0.01693	11.0525	0.01693	11.4376	0.01693	11.7459	0.01693	12.6564
	0.0254	-17.8143	0.0254	-17.4852	0.0254	-17.154	0.0254	-17.1376	0.0254	-17.0914	0.0254	-17.0877	0.0254	-17.0069	0.0254	-16.939	0.0254	-16.9365	0.0254	-16.8704	0.0254	-16.8636	0.0254	-14.1605	0.0254	-7.35382	0.0254	-1.51126	0.0254	-1.20165	0.0254	-0.49071	0.0254	-0.07782	0.0254	-0.05097	0.0254	3.82968	0.0254	6.27584	0.0254	10.9263	0.0254	11.2278	0.0254	11.8388	0.0254	12.7039
	0.03387	-17.8139	0.03387	-17.5141	0.03387	-17.1493	0.03387	-17.133	0.03387	-17.0876	0.03387	-17.0815	0.03387	-16.9434	0.03387	-16.9366	0.03387	-16.9189	0.03387	-16.8713	0.03387	-16.8628	0.03387	-14.1202	0.03387	-7.28626	0.03387	-1.8162	0.03387	-1.29299	0.03387	-0.80072	0.03387	-0.12377	0.03387	-0.09109	0.03387	4.10677	0.03387	6.52738	0.03387	10.6944	0.03387	11.0491	0.03387	11.9601	0.03387	12.7083
	0.04233	-17.8138	0.04233	-17.5427	0.04233	-17.1438	0.04233	-17.1276	0.04233	-17.0825	0.04233	-17.0739	0.04233	-16.9454	0.04233	-16.9365	0.04233	-16.886	0.04233	-16.8619	0.04233	-16.8045	0.04233	-14.0698	0.04233	-7.19982	0.04233	-2.17386	0.04233	-1.40162	0.04233	-1.14463	0.04233	-0.1835	0.04233	-0.14165	0.04233	4.40764	0.04233	6.80528	0.04233	10.396	0.04233	10.8949	0.04233	12.1	0.04233	12.6007
	0.0508	-17.814	0.0508	-17.5701	0.0508	-17.1378	0.0508	-17.1215	0.0508	-17.076	0.0508	-17.065	0.0508	-16.949	0.0508	-16.936	0.0508	-16.8905	0.0508	-16.8607	0.0508	-16.6842	0.0508	-14.0104	0.0508	-7.09588	0.0508	-2.56631	0.0508	-1.52433	0.0508	-1.50956	0.0508	-0.2579	0.0508	-0.20257	0.0508	4.71697	0.0508	7.08245	0.0508	10.0868	0.0508	10.7342	0.0508	12.2454	0.0508	12.4283
	0.05927	-17.8147	0.05927	-17.5964	0.05927	-17.1315	0.05927	-17.1151	0.05927	-17.0682	0.05927	-17.0551	0.05927	-16.9531	0.05927	-16.9348	0.05927	-16.8968	0.05927	-16.8595	0.05927	-16.5473	0.05927	-13.9433	0.05927	-6.97618	0.05927	-2.98005	0.05927	-1.88588	0.05927	-1.65785	0.05927	-0.3478	0.05927	-0.27246	0.05927	5.0241	0.05927	7.32786	0.05927	9.79426	0.05927	10.5656	0.05927	12.264	0.05927	12.3795
	0.06774	-17.8161	0.06774	-17.6214	0.06774	-17.1251	0.06774	-17.1088	0.06774	-17.0592	0.06774	-17.0445	0.06774	-16.9576	0.06774	-16.9328	0.06774	-16.9036	0.06774	-16.8582	0.06774	-16.3954	0.06774	-13.8704	0.06774	-6.84222	0.06774	-3.40033	0.06774	-2.2664	0.06774	-1.79553	0.06774	-0.45346	0.06774	-0.34834	0.06774	5.32091	0.06774	7.50973	0.06774	9.52863	0.06774	10.4113	0.06774	12.1396	0.06774	12.4849
	0.0762	-17.818	0.0762	-17.6452	0.0762	-17.1189	0.0762	-17.1027	0.0762	-17.0494	0.0762	-17.0333	0.0762	-16.9621	0.0762	-16.9297	0.0762	-16.9105	0.0762	-16.8568	0.0762	-16.2296	0.0762	-13.7938	0.0762	-6.697	0.0762	-3.81707	0.0762	-2.6453	0.0762	-1.93438	0.0762	-0.576	0.0762	-0.4284	0.0762	5.60009	0.0762	7.60355	0.0762	9.28268	0.0762	10.3016	0.0762	12.0681	0.0762	12.5477
	0.08467	-17.8204	0.08467	-17.6677	0.08467	-17.113	0.08467	-17.0974	0.08467	-17.0391	0.08467	-17.022	0.08467	-16.9664	0.08467	-16.9256	0.08467	-16.9171	0.08467	-16.8553	0.08467	-16.0511	0.08467	-13.7163	0.08467	-6.54593	0.08467	-4.2179	0.08467	-3.01887	0.08467	-2.07203	0.08467	-0.71512	0.08467	-0.51111	0.08467	5.85418	0.08467	7.6094	0.08467	9.03904	0.08467	10.2548	0.08467	12.0524	0.08467	12.5641
	0.09314	-17.8232	0.09314	-17.689	0.09314	-17.1076	0.09314	-17.0928	0.09314	-17.029	0.09314	-17.0109	0.09314	-16.9701	0.09314	-16.9233	0.09314	-16.9205	0.09314	-16.8537	0.09314	-15.8614	0.09314	-13.6412	0.09314	-6.39763	0.09314	-4.58765	0.09314	-3.38216	0.09314	-2.20551	0.09314	-0.8704	0.09314	-0.59365	0.09314	6.07572	0.09314	7.55387	0.09314	8.78907	0.09314	10.2598	0.09314	12.0849	0.09314	12.5406
	0.1016	-17.8261	0.1016	-17.7089	0.1016	-17.1029	0.1016	-17.0892	0.1016	-17.0196	0.1016	-17.0003	0.1016	-16.9727	0.1016	-16.9291	0.1016	-16.9145	0.1016	-16.852	0.1016	-15.6625	0.1016	-13.5722	0.1016	-6.27041	0.1016	-4.90474	0.1016	-3.72744	0.1016	-2.33146	0.1016	-1.0408	0.1016	-0.67447	0.1016	6.25762	0.1016	7.47202	0.1016	8.53816	0.1016	10.2919	0.1016	12.1408	0.1016	12.4893
	0.11007	-17.829	0.11007	-17.7273	0.11007	-17.0989	0.11007	-17.0864	0.11007	-17.0119	0.11007	-16.9904	0.11007	-16.9735	0.11007	-16.9343	0.11007	-16.908	0.11007	-16.8503	0.11007	-15.4569	0.11007	-13.5136	0.11007	-6.19996	0.11007	-5.13278	0.11007	-4.0471	0.11007	-2.44842	0.11007	-1.22497	0.11007	-0.74979	0.11007	6.39209	0.11007	7.39231	0.11007	8.29781	0.11007	10.3356	0.11007	12.1891	0.11007	12.4227
	0.11854	-17.8316	0.11854	-17.7442	0.11854	-17.0957	0.11854	-17.0844	0.11854	-17.0066	0.11854	-16.9816	0.11854	-16.972	0.11854	-16.939	0.11854	-16.9012	0.11854	-16.8485	0.11854	-15.2479	0.11854	-13.4697	0.11854	-6.22985	0.11854	-5.2343	0.11854	-4.32818	0.11854	-2.5537	0.11854	-1.41808	0.11854	-0.81954	0.11854	6.475	0.11854	7.3307	0.11854	8.07969	0.11854	10.3854	0.11854	12.2166	0.11854	12.3506
	0.127	-17.8337	0.127	-17.7593	0.127	-17.0933	0.127	-17.0831	0.127	-17.0036	0.127	-16.9738	0.127	-16.9685	0.127	-16.943	0.127	-16.8945	0.127	-16.8468	0.127	-15.04	0.127	-13.4444	0.127	-6.34967	0.127	-5.24085	0.127	-4.54149	0.127	-2.64498	0.127	-1.61608	0.127	-0.88112	0.127	6.51173	0.127	7.28799	0.127	7.8946	0.127	10.442	0.127	12.2274	0.127	12.2808
	0.13547	-17.8352	0.13547	-17.7724	0.13547	-17.0917	0.13547	-17.0822	0.13547	-17.0022	0.13547	-16.9674	0.13547	-16.964	0.13547	-16.9463	0.13547	-16.8885	0.13547	-16.8452	0.13547	-14.8391	0.13547	-13.4402	0.13547	-6.49876	0.13547	-5.26097	0.13547	-4.63637	0.13547	-2.72196	0.13547	-1.81124	0.13547	-0.9334	0.13547	6.51644	0.13547	7.25134	0.13547	7.75305	0.13547	10.5036	0.13547	12.2182	0.13547	12.2304
	0.14394	-17.8359	0.14394	-17.7834	0.14394	-17.0907	0.14394	-17.0817	0.14394	-17.0015	0.14394	-16.9624	0.14394	-16.9596	0.14394	-16.9489	0.14394	-16.8833	0.14394	-16.8438	0.14394	-14.6536	0.14394	-13.4568	0.14394	-6.63414	0.14394	-5.3484	0.14394	-4.60134	0.14394	-2.78309	0.14394	-1.99285	0.14394	-0.97529	0.14394	6.50637	0.14394	7.20904	0.14394	7.66018	0.14394	10.5642	0.14394	12.1666	0.14394	12.2306
	0.1524	-17.836	0.1524	-17.7919	0.1524	-17.0901	0.1524	-17.0815	0.1524	-17.0011	0.1524	-16.9587	0.1524	-16.9561	0.1524	-16.9507	0.1524	-16.8794	0.1524	-16.8428	0.1524	-14.4959	0.1524	-13.4887	0.1524	-6.73612	0.1524	-5.45291	0.1524	-4.51201	0.1524	-2.82709	0.1524	-2.14502	0.1524	-1.00514	0.1524	6.49351	0.1524	7.1632	0.1524	7.60954	0.1524	10.6173	0.1524	12.1283	0.1524	12.2309
	0.16087	-17.8357	0.16087	-17.7973	0.16087	-17.0899	0.16087	-17.0813	0.16087	-17.0009	0.16087	-16.9566	0.16087	-16.954	0.16087	-16.9518	0.16087	-16.877	0.16087	-16.8421	0.16087	-14.3847	0.16087	-13.5222	0.16087	-6.79824	0.16087	-5.52827	0.16087	-4.43447	0.16087	-2.85367	0.16087	-2.24928	0.16087	-1.02311	0.16087	6.48422	0.16087	7.12756	0.16087	7.58642	0.16087	10.6538	0.16087	12.1047	0.16087	12.2313
	0.16934	-17.8356	0.16934	-17.7993	0.16934	-17.0898	0.16934	-17.0813	0.16934	-17.0008	0.16934	-16.9559	0.16934	-16.9533	0.16934	-16.9521	0.16934	-16.8761	0.16934	-16.8419	0.16934	-14.3434	0.16934	-13.5371	0.16934	-6.81946	0.16934	-5.55558	0.16934	-4.40458	0.16934	-2.86282	0.16934	-2.28672	0.16934	-1.02983	0.16934	6.48094	0.16934	7.1142	0.16934	7.57976	0.16934	10.6656	0.16934	12.0968	0.16934	12.2314
	0.17384	-17.8354	0.17384	-17.7991	0.17384	-17.09	0.17384	-17.0811	0.17384	-17.0004	0.17384	-16.9596	0.17384	-16.956	0.17384	-16.9461	0.17384	-16.8761	0.17384	-16.842	0.17384	-14.3424	0.17384	-13.5385	0.17384	-6.82443	0.17384	-5.56435	0.17384	-4.39246	0.17384	-2.8603	0.17384	-2.27842	0.17384	-1.03278	0.17384	6.48244	0.17384	7.03966	0.17384	7.65787	0.17384	10.65	0.17384	12.1034	0.17384	12.2345
	0.17835	-17.8347	0.17835	-17.7988	0.17835	-17.0904	0.17835	-17.0804	0.17835	-16.9993	0.17835	-16.9668	0.17835	-16.9564	0.17835	-16.94	0.17835	-16.8761	0.17835	-16.8423	0.17835	-14.3392	0.17835	-13.5424	0.17835	-6.83948	0.17835	-5.59042	0.17835	-4.35552	0.17835	-2.85261	0.17835	-2.25266	0.17835	-1.04276	0.17835	6.48685	0.17835	6.88692	0.17835	7.822	0.17835	10.6028	0.17835	12.1231	0.17835	12.2445
	0.18285	-17.8337	0.18285	-17.7982	0.18285	-17.091	0.18285	-17.0794	0.18285	-16.9976	0.18285	-16.9742	0.18285	-16.9571	0.18285	-16.9342	0.18285	-16.876	0.18285	-16.8429	0.18285	-14.334	0.18285	-13.5489	0.18285	-6.86286	0.18285	-5.63224	0.18285	-4.29566	0.18285	-2.84052	0.18285	-2.21135	0.18285	-1.05958	0.18285	6.49386	0.18285	6.71585	0.18285	8.01228	0.18285	10.5281	0.18285	12.1557	0.18285	12.2587
	0.18736	-17.8323	0.18736	-17.7974	0.18736	-17.0918	0.18736	-17.0779	0.18736	-16.9951	0.18736	-16.9818	0.18736	-16.9581	0.18736	-16.9289	0.18736	-16.8759	0.18736	-16.8437	0.18736	-14.3266	0.18736	-13.558	0.18736	-6.89304	0.18736	-5.68847	0.18736	-4.21507	0.18736	-2.82383	0.18736	-2.15771	0.18736	-1.08295	0.18736	6.50289	0.18736	6.54364	0.18736	8.2108	0.18736	10.4294	0.18736	12.2011	0.18736	12.2749
	0.19186	-17.8305	0.19186	-17.7964	0.19186	-17.0928	0.19186	-17.0759	0.19186	-16.9921	0.19186	-16.9895	0.19186	-16.9593	0.19186	-16.9241	0.19186	-16.8757	0.19186	-16.8448	0.19186	-14.3172	0.19186	-13.5696	0.19186	-6.9278	0.19186	-5.7566	0.19186	-4.11612	0.19186	-2.80239	0.19186	-2.09398	0.19186	-1.11257	0.19186	6.37687	0.19186	6.51313	0.19186	8.41146	0.19186	10.3121	0.19186	12.2589	0.19186	12.2902
	0.19636	-17.8284	0.19636	-17.7953	0.19636	-17.0938	0.19636	-17.0736	0.19636	-16.9973	0.19636	-16.9886	0.19636	-16.9609	0.19636	-16.9197	0.19636	-16.8755	0.19636	-16.8459	0.19636	-14.3057	0.19636	-13.5837	0.19636	-6.96458	0.19636	-5.83428	0.19636	-4.00124	0.19636	-2.77634	0.19636	-2.0234	0.19636	-1.14868	0.19636	6.21886	0.19636	6.5235	0.19636	8.61083	0.19636	10.182	0.19636	12.3034	0.19636	12.3286
	0.20087	-17.826	0.20087	-17.7941	0.20087	-17.0949	0.20087	-17.0709	0.20087	-17.0051	0.20087	-16.9845	0.20087	-16.9627	0.20087	-16.916	0.20087	-16.8753	0.20087	-16.8473	0.20087	-14.2922	0.20087	-13.6001	0.20087	-7.00151	0.20087	-5.9194	0.20087	-3.87357	0.20087	-2.7461	0.20087	-1.94995	0.20087	-1.18994	0.20087	6.07205	0.20087	6.53251	0.20087	8.80585	0.20087	10.0441	0.20087	12.3121	0.20087	12.4099
	0.20537	-17.8233	0.20537	-17.7928	0.20537	-17.096	0.20537	-17.0678	0.20537	-17.0129	0.20537	-16.9801	0.20537	-16.9648	0.20537	-16.9127	0.20537	-16.875	0.20537	-16.8488	0.20537	-14.2767	0.20537	-13.6189	0.20537	-7.0364	0.20537	-6.00942	0.20537	-3.73516	0.20537	-2.71101	0.20537	-1.87675	0.20537	-1.23613	0.20537	5.9386	0.20537	6.53838	0.20537	8.99425	0.20537	9.90412	0.20537	12.3164	0.20537	12.5021
	0.20988	-17.8204	0.20988	-17.7915	0.20988	-17.0969	0.20988	-17.0644	0.20988	-17.0207	0.20988	-16.9753	0.20988	-16.9673	0.20988	-16.9101	0.20988	-16.8747	0.20988	-16.8503	0.20988	-14.2593	0.20988	-13.6398	0.20988	-7.06796	0.20988	-6.10264	0.20988	-3.58851	0.20988	-2.67205	0.20988	-1.80753	0.20988	-1.28725	0.20988	5.82047	0.20988	6.53894	0.20988	9.1726	0.20988	9.76718	0.20988	12.3147	0.20988	12.6046
	0.21438	-17.8174	0.21438	-17.7902	0.21438	-17.0977	0.21438	-17.0607	0.21438	-17.0283	0.21438	-16.9703	0.21438	-16.9701	0.21438	-16.9081	0.21438	-16.8743	0.21438	-16.852	0.21438	-14.2399	0.21438	-13.6628	0.21438	-7.0949	0.21438	-6.1971	0.21438	-3.43547	0.21438	-2.62901	0.21438	-1.74491	0.21438	-1.34294	0.21438	5.71952	0.21438	6.53171	0.21438	9.33798	0.21438	9.63847	0.21438	12.3073	0.21438	12.479
	0.21888	-17.8142	0.21888	-17.7891	0.21888	-17.0983	0.21888	-17.0567	0.21888	-17.0357	0.21888	-16.9732	0.21888	-16.9651	0.21888	-16.9066	0.21888	-16.8739	0.21888	-16.8537	0.21888	-14.2187	0.21888	-13.6877	0.21888	-7.11627	0.21888	-6.29173	0.21888	-3.27845	0.21888	-2.58143	0.21888	-1.69331	0.21888	-1.40217	0.21888	5.63735	0.21888	6.51408	0.21888	9.48474	0.21888	9.52355	0.21888	12.2843	0.21888	12.2928
	0.22339	-17.811	0.22339	-17.7881	0.22339	-17.0986	0.22339	-17.0524	0.22339	-17.0429	0.22339	-16.9765	0.22339	-16.9598	0.22339	-16.9059	0.22339	-16.8734	0.22339	-16.8554	0.22339	-14.1958	0.22339	-13.7143	0.22339	-7.13123	0.22339	-6.38495	0.22339	-3.11842	0.22339	-2.53082	0.22339	-1.65469	0.22339	-1.46487	0.22339	5.57546	0.22339	6.48375	0.22339	9.42728	0.22339	9.6083	0.22339	12.1125	0.22339	12.272
	0.22789	-17.8078	0.22789	-17.7873	0.22789	-17.0986	0.22789	-17.0497	0.22789	-17.0478	0.22789	-16.9802	0.22789	-16.9544	0.22789	-16.9057	0.22789	-16.8728	0.22789	-16.8571	0.22789	-14.1712	0.22789	-13.7425	0.22789	-7.13917	0.22789	-6.47591	0.22789	-2.95779	0.22789	-2.47679	0.22789	-1.63093	0.22789	-1.53022	0.22789	5.53492	0.22789	6.43886	0.22789	9.35352	0.22789	9.7028	0.22789	11.9697	0.22789	12.2445
	0.2324	-17.8047	0.2324	-17.7867	0.2324	-17.0982	0.2324	-17.0563	0.2324	-17.0431	0.2324	-16.9842	0.2324	-16.949	0.2324	-16.9061	0.2324	-16.8723	0.2324	-16.8587	0.2324	-14.145	0.2324	-13.772	0.2324	-7.1396	0.2324	-6.5635	0.2324	-2.79819	0.2324	-2.41954	0.2324	-1.62395	0.2324	-1.59783	0.2324	5.51631	0.2324	6.37873	0.2324	9.30507	0.2324	9.76287	0.2324	11.8625	0.2324	12.2107
	0.2369	-17.8017	0.2369	-17.7864	0.2369	-17.0974	0.2369	-17.0624	0.2369	-17.0382	0.2369	-16.9884	0.2369	-16.9437	0.2369	-16.9071	0.2369	-16.8716	0.2369	-16.8603	0.2369	-14.1175	0.2369	-13.8026	0.2369	-7.13242	0.2369	-6.64691	0.2369	-2.6415	0.2369	-2.35933	0.2369	-1.66727	0.2369	-1.63536	0.2369	5.51965	0.2369	6.30401	0.2369	9.28298	0.2369	9.78525	0.2369	11.7942	0.2369	12.1703
	0.24141	-17.7988	0.24141	-17.7864	0.24141	-17.0962	0.24141	-17.0682	0.24141	-17.0331	0.24141	-16.9929	0.24141	-16.9385	0.24141	-16.9087	0.24141	-16.8708	0.24141	-16.8618	0.24141	-14.0886	0.24141	-13.834	0.24141	-7.11738	0.24141	-6.72542	0.24141	-2.4895	0.24141	-2.29644	0.24141	-1.738	0.24141	-1.66553	0.24141	5.54431	0.24141	6.21683	0.24141	9.28678	0.24141	9.77115	0.24141	11.7645	0.24141	12.1238
	0.24591	-17.7962	0.24591	-17.7867	0.24591	-17.0945	0.24591	-17.0735	0.24591	-17.028	0.24591	-16.9975	0.24591	-16.9335	0.24591	-16.9108	0.24591	-16.87	0.24591	-16.8632	0.24591	-14.0586	0.24591	-13.8661	0.24591	-7.09428	0.24591	-6.79832	0.24591	-2.3438	0.24591	-2.23099	0.24591	-1.80905	0.24591	-1.71397	0.24591	5.58897	0.24591	6.12053	0.24591	9.31449	0.24591	9.72663	0.24591	11.7683	0.24591	12.0722
	0.25041	-17.7938	0.25041	-17.7874	0.25041	-17.0923	0.25041	-17.0782	0.25041	-17.0228	0.25041	-17.0024	0.25041	-16.9287	0.25041	-16.9135	0.25041	-16.8691	0.25041	-16.8646	0.25041	-14.0277	0.25041	-13.8986	0.25041	-7.06339	0.25041	-6.86514	0.25041	-2.20611	0.25041	-2.16337	0.25041	-1.88092	0.25041	-1.78108	0.25041	5.65157	0.25041	6.0192	0.25041	9.36269	0.25041	9.66062	0.25041	11.7973	0.25041	12.0163
	0.25492	-17.7917	0.25492	-17.7885	0.25492	-17.0895	0.25492	-17.0825	0.25492	-17.0176	0.25492	-17.0073	0.25492	-16.9243	0.25492	-16.9167	0.25492	-16.8681	0.25492	-16.8659	0.25492	-13.996	0.25492	-13.9312	0.25492	-7.02497	0.25492	-6.9255	0.25492	-2.09436	0.25492	-2.07982	0.25492	-1.95276	0.25492	-1.86575	0.25492	5.72942	0.25492	5.91725	0.25492	9.42701	0.25492	9.58291	0.25492	11.8429	0.25492	11.9571
	0.25942	-17.7899	0.25942	-17.7899	0.25942	-17.0863	0.25942	-17.0863	0.25942	-17.0125	0.25942	-17.0125	0.25942	-16.9203	0.25942	-16.9203	0.25942	-16.867	0.25942	-16.867	0.25942	-13.9638	0.25942	-13.9638	0.25942	-6.97882	0.25942	-6.97882	0.25942	-2.02399	0.25942	-2.02399	0.25942	-1.96541	0.25942	-1.96541	0.25942	5.81927	0.25942	5.81927	0.25942	9.50258	0.25942	9.50258	0.25942	11.8983	0.25942	11.8983
	0.26789	-17.789	0.26789	-17.789	0.26789	-17.0861	0.26789	-17.0861	0.26789	-17.0129	0.26789	-17.0129	0.26789	-16.9208	0.26789	-16.9208	0.26789	-16.8675	0.26789	-16.8675	0.26789	-13.9818	0.26789	-13.9818	0.26789	-6.94788	0.26789	-6.94788	0.26789	-2.01614	0.26789	-2.01614	0.26789	-1.97161	0.26789	-1.97161	0.26789	5.83256	0.26789	5.83256	0.26789	9.50958	0.26789	9.50958	0.26789	11.8956	0.26789	11.8956
	0.27636	-17.7865	0.27636	-17.7865	0.27636	-17.0855	0.27636	-17.0855	0.27636	-17.0142	0.27636	-17.0142	0.27636	-16.9222	0.27636	-16.9222	0.27636	-16.8689	0.27636	-16.8689	0.27636	-14.0346	0.27636	-14.0346	0.27636	-6.85652	0.27636	-6.85652	0.27636	-1.99249	0.27636	-1.99249	0.27636	-1.99095	0.27636	-1.99095	0.27636	5.87202	0.27636	5.87202	0.27636	9.52937	0.27636	9.52937	0.27636	11.8877	0.27636	11.8877
	0.28482	-17.7822	0.28482	-17.7822	0.28482	-17.0846	0.28482	-17.0846	0.28482	-17.0164	0.28482	-17.0164	0.28482	-16.9245	0.28482	-16.9245	0.28482	-16.8711	0.28482	-16.8711	0.28482	-14.1185	0.28482	-14.1185	0.28482	-6.70991	0.28482	-6.70991	0.28482	-2.02092	0.28482	-2.02092	0.28482	-1.95423	0.28482	-1.95423	0.28482	5.93668	0.28482	5.93668	0.28482	9.55795	0.28482	9.55795	0.28482	11.8734	0.28482	11.8734
	0.29329	-17.7765	0.29329	-17.7765	0.29329	-17.0835	0.29329	-17.0835	0.29329	-17.0195	0.29329	-17.0195	0.29329	-16.9274	0.29329	-16.9274	0.29329	-16.8739	0.29329	-16.8739	0.29329	-14.2286	0.29329	-14.2286	0.29329	-6.51439	0.29329	-6.51439	0.29329	-2.05958	0.29329	-2.05958	0.29329	-1.9016	0.29329	-1.9016	0.29329	6.02485	0.29329	6.02485	0.29329	9.58961	0.29329	9.58961	0.29329	11.8536	0.29329	11.8536
	0.30176	-17.7693	0.30176	-17.7693	0.30176	-17.0825	0.30176	-17.0825	0.30176	-17.0238	0.30176	-17.0238	0.30176	-16.9307	0.30176	-16.9307	0.30176	-16.8771	0.30176	-16.8771	0.30176	-14.3586	0.30176	-14.3586	0.30176	-6.2784	0.30176	-6.2784	0.30176	-2.10198	0.30176	-2.10198	0.30176	-1.83512	0.30176	-1.83512	0.30176	6.1341	0.30176	6.1341	0.30176	9.61635	0.30176	9.61635	0.30176	11.8306	0.30176	11.8306
	0.31022	-17.7611	0.31022	-17.7611	0.31022	-17.0818	0.31022	-17.0818	0.31022	-17.0291	0.31022	-17.0291	0.31022	-16.934	0.31022	-16.934	0.31022	-16.8803	0.31022	-16.8803	0.31022	-14.5026	0.31022	-14.5026	0.31022	-6.01163	0.31022	-6.01163	0.31022	-2.14411	0.31022	-2.14411	0.31022	-1.75603	0.31022	-1.75603	0.31022	6.26087	0.31022	6.26087	0.31022	9.62875	0.31022	9.62875	0.31022	11.8074	0.31022	11.8074
	0.31869	-17.7519	0.31869	-17.7519	0.31869	-17.0817	0.31869	-17.0817	0.31869	-17.0356	0.31869	-17.0356	0.31869	-16.937	0.31869	-16.937	0.31869	-16.8835	0.31869	-16.8835	0.31869	-14.6549	0.31869	-14.6549	0.31869	-5.72433	0.31869	-5.72433	0.31869	-2.17968	0.31869	-2.17968	0.31869	-1.66523	0.31869	-1.66523	0.31869	6.40017	0.31869	6.40017	0.31869	9.61846	0.31869	9.61846	0.31869	11.7895	0.31869	11.7895
	0.32716	-17.7421	0.32716	-17.7421	0.32716	-17.0825	0.32716	-17.0825	0.32716	-17.0431	0.32716	-17.0431	0.32716	-16.9392	0.32716	-16.9392	0.32716	-16.8864	0.32716	-16.8864	0.32716	-14.8106	0.32716	-14.8106	0.32716	-5.42877	0.32716	-5.42877	0.32716	-2.20126	0.32716	-2.20126	0.32716	-1.56539	0.32716	-1.56539	0.32716	6.54474	0.32716	6.54474	0.32716	9.58029	0.32716	9.58029	0.32716	11.7817	0.32716	11.7817
	0.33562	-17.7321	0.33562	-17.7321	0.33562	-17.0844	0.33562	-17.0844	0.33562	-17.0515	0.33562	-17.0515	0.33562	-16.9401	0.33562	-16.9401	0.33562	-16.8888	0.33562	-16.8888	0.33562	-14.9652	0.33562	-14.9652	0.33562	-5.13776	0.33562	-5.13776	0.33562	-2.19976	0.33562	-2.19976	0.33562	-1.45804	0.33562	-1.45804	0.33562	6.68418	0.33562	6.68418	0.33562	9.51761	0.33562	9.51761	0.33562	11.7883	0.33562	11.7883
	0.34409	-17.7221	0.34409	-17.7221	0.34409	-17.0876	0.34409	-17.0876	0.34409	-17.0606	0.34409	-17.0606	0.34409	-16.9395	0.34409	-16.9395	0.34409	-16.8908	0.34409	-16.8908	0.34409	-15.1153	0.34409	-15.1153	0.34409	-4.86589	0.34409	-4.86589	0.34409	-2.16461	0.34409	-2.16461	0.34409	-1.34542	0.34409	-1.34542	0.34409	6.803	0.34409	6.803	0.34409	9.44412	0.34409	9.44412	0.34409	11.8106	0.34409	11.8106
	0.35256	-17.7126	0.35256	-17.7126	0.35256	-17.0919	0.35256	-17.0919	0.35256	-17.0701	0.35256	-17.0701	0.35256	-16.9373	0.35256	-16.9373	0.35256	-16.8923	0.35256	-16.8923	0.35256	-15.258	0.35256	-15.258	0.35256	-4.62864	0.35256	-4.62864	0.35256	-2.08595	0.35256	-2.08595	0.35256	-1.23061	0.35256	-1.23061	0.35256	6.88055	0.35256	6.88055	0.35256	9.38313	0.35256	9.38313	0.35256	11.8458	0.35256	11.8458
	0.36103	-17.7037	0.36103	-17.7037	0.36103	-17.0971	0.36103	-17.0971	0.36103	-17.0797	0.36103	-17.0797	0.36103	-16.9335	0.36103	-16.9335	0.36103	-16.8934	0.36103	-16.8934	0.36103	-15.3908	0.36103	-15.3908	0.36103	-4.43656	0.36103	-4.43656	0.36103	-1.9559	0.36103	-1.9559	0.36103	-1.11541	0.36103	-1.11541	0.36103	6.89617	0.36103	6.89617	0.36103	9.36415	0.36103	9.36415	0.36103	11.8907	0.36103	11.8907
	0.36949	-17.6959	0.36949	-17.6959	0.36949	-17.1027	0.36949	-17.1027	0.36949	-17.0892	0.36949	-17.0892	0.36949	-16.9284	0.36949	-16.9284	0.36949	-16.894	0.36949	-16.894	0.36949	-15.512	0.36949	-15.512	0.36949	-4.29522	0.36949	-4.29522	0.36949	-1.77715	0.36949	-1.77715	0.36949	-1.00346	0.36949	-1.00346	0.36949	6.8369	0.36949	6.8369	0.36949	9.4063	0.36949	9.4063	0.36949	11.94	0.36949	11.94
	0.37796	-17.6893	0.37796	-17.6893	0.37796	-17.1083	0.37796	-17.1083	0.37796	-17.0981	0.37796	-17.0981	0.37796	-16.9224	0.37796	-16.9224	0.37796	-16.8944	0.37796	-16.8944	0.37796	-15.6201	0.37796	-15.6201	0.37796	-4.19999	0.37796	-4.19999	0.37796	-1.56006	0.37796	-1.56006	0.37796	-0.89772	0.37796	-0.89772	0.37796	6.70896	0.37796	6.70896	0.37796	9.51075	0.37796	9.51075	0.37796	11.9907	0.37796	11.9907
	0.38643	-17.6839	0.38643	-17.6839	0.38643	-17.1135	0.38643	-17.1135	0.38643	-17.1061	0.38643	-17.1061	0.38643	-16.9159	0.38643	-16.9159	0.38643	-16.8946	0.38643	-16.8946	0.38643	-15.7137	0.38643	-15.7137	0.38643	-4.14085	0.38643	-4.14085	0.38643	-1.32302	0.38643	-1.32302	0.38643	-0.80085	0.38643	-0.80085	0.38643	6.53461	0.38643	6.53461	0.38643	9.6609	0.38643	9.6609	0.38643	12.0398	0.38643	12.0398
	0.39489	-17.6799	0.39489	-17.6799	0.39489	-17.118	0.39489	-17.118	0.39489	-17.1131	0.39489	-17.1131	0.39489	-16.9094	0.39489	-16.9094	0.39489	-16.8946	0.39489	-16.8946	0.39489	-15.7919	0.39489	-15.7919	0.39489	-4.10716	0.39489	-4.10716	0.39489	-1.08673	0.39489	-1.08673	0.39489	-0.71644	0.39489	-0.71644	0.39489	6.34139	0.39489	6.34139	0.39489	9.83243	0.39489	9.83243	0.39489	12.085	0.39489	12.085
	0.40336	-17.677	0.40336	-17.677	0.40336	-17.1216	0.40336	-17.1216	0.40336	-17.1187	0.40336	-17.1187	0.40336	-16.9034	0.40336	-16.9034	0.40336	-16.8946	0.40336	-16.8946	0.40336	-15.8538	0.40336	-15.8538	0.40336	-4.08971	0.40336	-4.08971	0.40336	-0.87351	0.40336	-0.87351	0.40336	-0.64747	0.40336	-0.64747	0.40336	6.15648	0.40336	6.15648	0.40336	9.99967	0.40336	9.99967	0.40336	12.1241	0.40336	12.1241
	0.41183	-17.6751	0.41183	-17.6751	0.41183	-17.1242	0.41183	-17.1242	0.41183	-17.1229	0.41183	-17.1229	0.41183	-16.8987	0.41183	-16.8987	0.41183	-16.8945	0.41183	-16.8945	0.41183	-15.8987	0.41183	-15.8987	0.41183	-4.0816	0.41183	-4.0816	0.41183	-0.70263	0.41183	-0.70263	0.41183	-0.596	0.41183	-0.596	0.41183	6.004	0.41183	6.004	0.41183	10.1393	0.41183	10.1393	0.41183	12.155	0.41183	12.155
	0.42029	-17.6741	0.42029	-17.6741	0.42029	-17.1258	0.42029	-17.1258	0.42029	-17.1254	0.42029	-17.1254	0.42029	-16.8956	0.42029	-16.8956	0.42029	-16.8945	0.42029	-16.8945	0.42029	-15.9259	0.42029	-15.9259	0.42029	-4.07811	0.42029	-4.07811	0.42029	-0.59197	0.42029	-0.59197	0.42029	-0.56422	0.42029	-0.56422	0.42029	5.90375	0.42029	5.90375	0.42029	10.2321	0.42029	10.2321	0.42029	12.1751	0.42029	12.1751
	0.42876	-17.6737	0.42876	-17.6737	0.42876	-17.1263	0.42876	-17.1263	0.42876	-17.1263	0.42876	-17.1263	0.42876	-16.8945	0.42876	-16.8945	0.42876	-16.8945	0.42876	-16.8945	0.42876	-15.935	0.42876	-15.935	0.42876	-4.0771	0.42876	-4.0771	0.42876	-0.55271	0.42876	-0.55271	0.42876	-0.55271	0.42876	-0.55271	0.42876	5.8688	0.42876	5.8688	0.42876	10.2647	0.42876	10.2647	0.42876	12.1822	0.42876	12.1822
	0.43327	-17.6858	0.43327	-17.6614	0.43327	-17.1282	0.43327	-17.1282	0.43327	-17.1243	0.43327	-17.1243	0.43327	-16.8973	0.43327	-16.8973	0.43327	-16.8917	0.43327	-16.8917	0.43327	-16.0379	0.43327	-15.8293	0.43327	-4.33264	0.43327	-3.82008	0.43327	-0.59514	0.43327	-0.59513	0.43327	-0.51034	0.43327	-0.51034	0.43327	5.79203	0.43327	5.93093	0.43327	10.2471	0.43327	10.3003	0.43327	12.1149	0.43327	12.1149
	0.43777	-17.6975	0.43777	-17.6489	0.43777	-17.1299	0.43777	-17.1299	0.43777	-17.1223	0.43777	-17.1223	0.43777	-16.9001	0.43777	-16.9001	0.43777	-16.8891	0.43777	-16.8891	0.43777	-16.1375	0.43777	-15.721	0.43777	-4.58407	0.43777	-3.56181	0.43777	-0.63723	0.43777	-0.63723	0.43777	-0.46927	0.43777	-0.46927	0.43777	5.70082	0.43777	5.97975	0.43777	10.2488	0.43777	10.3546	0.43777	12.0527	0.43777	12.0527
	0.44227	-17.7089	0.44227	-17.6361	0.44227	-17.1316	0.44227	-17.1316	0.44227	-17.1203	0.44227	-17.1203	0.44227	-16.903	0.44227	-16.903	0.44227	-16.8865	0.44227	-16.8865	0.44227	-16.2336	0.44227	-15.6106	0.44227	-4.83243	0.44227	-3.30281	0.44227	-0.6783	0.44227	-0.6783	0.44227	-0.42735	0.44227	-0.42735	0.44227	5.59587	0.44227	6.01514	0.44227	10.2658	0.44227	10.4276	0.44227	11.9958	0.44227	11.9958
	0.44678	-17.7199	0.44678	-17.6232	0.44678	-17.1332	0.44678	-17.1332	0.44678	-17.1182	0.44678	-17.1182	0.44678	-16.906	0.44678	-16.906	0.44678	-16.8841	0.44678	-16.8841	0.44678	-16.326	0.44678	-15.4987	0.44678	-5.07625	0.44678	-3.04393	0.44678	-0.71842	0.44678	-0.71842	0.44678	-0.38604	0.44678	-0.38604	0.44678	5.47791	0.44678	6.03865	0.44678	10.2975	0.44678	10.5186	0.44678	11.9441	0.44678	11.9441
	0.45128	-17.7304	0.45128	-17.61	0.45128	-17.1347	0.45128	-17.1347	0.45128	-17.1161	0.45128	-17.1161	0.45128	-16.9089	0.45128	-16.9089	0.45128	-16.8818	0.45128	-16.8818	0.45128	-16.4144	0.45128	-15.3858	0.45128	-5.31484	0.45128	-2.78656	0.45128	-0.7576	0.45128	-0.7576	0.45128	-0.34637	0.45128	-0.34637	0.45128	5.34762	0.45128	6.05169	0.45128	10.3415	0.45128	10.6262	0.45128	11.8977	0.45128	11.8977
	0.45579	-17.7406	0.45579	-17.5967	0.45579	-17.136	0.45579	-17.136	0.45579	-17.114	0.45579	-17.114	0.45579	-16.9117	0.45579	-16.9117	0.45579	-16.8796	0.45579	-16.8796	0.45579	-16.4987	0.45579	-15.2726	0.45579	-5.54744	0.45579	-2.53051	0.45579	-0.79523	0.45579	-0.79523	0.45579	-0.30714	0.45579	-0.30714	0.45579	5.20714	0.45579	6.05582	0.45579	10.3954	0.45579	10.7495	0.45579	11.8565	0.45579	11.8565
	0.46029	-17.7502	0.46029	-17.5833	0.46029	-17.1372	0.46029	-17.1372	0.46029	-17.1119	0.46029	-17.1119	0.46029	-16.9146	0.46029	-16.9146	0.46029	-16.8776	0.46029	-16.8776	0.46029	-16.5786	0.46029	-15.1597	0.46029	-5.77212	0.46029	-2.27683	0.46029	-0.83117	0.46029	-0.83117	0.46029	-0.26927	0.46029	-0.26927	0.46029	5.05783	0.46029	6.05295	0.46029	10.458	0.46029	10.8869	0.46029	11.8204	0.46029	11.8204
	0.46479	-17.7593	0.46479	-17.5696	0.46479	-17.1383	0.46479	-17.1383	0.46479	-17.1099	0.46479	-17.1099	0.46479	-16.9173	0.46479	-16.9173	0.46479	-16.8757	0.46479	-16.8757	0.46479	-16.6542	0.46479	-15.048	0.46479	-5.98813	0.46479	-2.02543	0.46479	-0.86512	0.46479	-0.86512	0.46479	-0.23256	0.46479	-0.23256	0.46479	4.90165	0.46479	6.04456	0.46479	10.5268	0.46479	11.0365	0.46479	11.7891	0.46479	11.7891
	0.4693	-17.7678	0.4693	-17.5559	0.4693	-17.1393	0.4693	-17.1393	0.4693	-17.1079	0.4693	-17.1079	0.4693	-16.9199	0.4693	-16.9199	0.4693	-16.8739	0.4693	-16.8739	0.4693	-16.7252	0.4693	-14.9384	0.4693	-6.19477	0.4693	-1.77983	0.4693	-0.89724	0.4693	-0.89724	0.4693	-0.19826	0.4693	-0.19826	0.4693	4.7395	0.4693	6.03203	0.4693	10.5987	0.4693	11.1955	0.4693	11.7625	0.4693	11.7625
	0.4738	-17.7757	0.4738	-17.5419	0.4738	-17.1402	0.4738	-17.1402	0.4738	-17.106	0.4738	-17.106	0.4738	-16.9225	0.4738	-16.9225	0.4738	-16.8723	0.4738	-16.8723	0.4738	-16.7917	0.4738	-14.832	0.4738	-6.39055	0.4738	-1.54006	0.4738	-0.92717	0.4738	-0.92717	0.4738	-0.16609	0.4738	-0.16609	0.4738	4.57377	0.4738	6.01675	0.4738	10.6719	0.4738	11.3619	0.4738	11.7401	0.4738	11.7401
	0.47831	-17.783	0.47831	-17.5279	0.47831	-17.1409	0.47831	-17.1409	0.47831	-17.1043	0.47831	-17.1043	0.47831	-16.9248	0.47831	-16.9248	0.47831	-16.8709	0.47831	-16.8709	0.47831	-16.8534	0.47831	-14.7298	0.47831	-6.57396	0.47831	-1.30713	0.47831	-0.95397	0.47831	-0.95397	0.47831	-0.13499	0.47831	-0.13499	0.47831	4.40669	0.47831	5.99995	0.47831	10.745	0.47831	11.533	0.47831	11.7218	0.47831	11.7218
	0.48281	-17.7896	0.48281	-17.5136	0.48281	-17.1416	0.48281	-17.1416	0.48281	-17.1026	0.48281	-17.1026	0.48281	-16.927	0.48281	-16.927	0.48281	-16.9105	0.48281	-16.8696	0.48281	-16.8696	0.48281	-14.6332	0.48281	-6.74398	0.48281	-1.08385	0.48281	-0.97906	0.48281	-0.97906	0.48281	-0.10774	0.48281	-0.10774	0.48281	4.24038	0.48281	5.98254	0.48281	10.8151	0.48281	11.7053	0.48281	11.7069	0.48281	11.7069
	0.48732	-17.7955	0.48732	-17.4994	0.48732	-17.1422	0.48732	-17.1422	0.48732	-17.1011	0.48732	-17.1011	0.48732	-16.9626	0.48732	-16.929	0.48732	-16.929	0.48732	-16.8684	0.48732	-16.8684	0.48732	-14.5433	0.48732	-6.89895	0.48732	-1.00151	0.48732	-1.00151	0.48732	-0.87197	0.48732	-0.08322	0.48732	-0.08322	0.48732	4.07771	0.48732	5.96544	0.48732	10.8811	0.48732	11.6952	0.48732	11.6952	0.48732	11.8755
	0.49182	-17.8006	0.49182	-17.4852	0.49182	-17.1426	0.49182	-17.1426	0.49182	-17.0998	0.49182	-17.0998	0.49182	-17.0097	0.49182	-16.9308	0.49182	-16.9308	0.49182	-16.8674	0.49182	-16.8674	0.49182	-14.4616	0.49182	-7.03661	0.49182	-1.02096	0.49182	-1.02096	0.49182	-0.67373	0.49182	-0.06152	0.49182	-0.06152	0.49182	3.922	0.49182	5.94945	0.49182	10.9437	0.49182	11.6863	0.49182	11.6863	0.49182	12.0393
	0.49632	-17.8051	0.49632	-17.4712	0.49632	-17.143	0.49632	-17.143	0.49632	-17.0986	0.49632	-17.0986	0.49632	-17.0515	0.49632	-16.9323	0.49632	-16.9323	0.49632	-16.8666	0.49632	-16.8666	0.49632	-14.3894	0.49632	-7.15686	0.49632	-1.0378	0.49632	-1.0378	0.49632	-0.4925	0.49632	-0.04295	0.49632	-0.04295	0.49632	3.777	0.49632	5.93494	0.49632	10.9976	0.49632	11.6796	0.49632	11.6796	0.49632	12.1919
	0.50083	-17.8087	0.50083	-17.4579	0.50083	-17.1433	0.50083	-17.1433	0.50083	-17.0976	0.50083	-17.0976	0.50083	-17.0876	0.50083	-16.9336	0.50083	-16.9336	0.50083	-16.8659	0.50083	-16.8659	0.50083	-14.328	0.50083	-7.25697	0.50083	-1.05111	0.50083	-1.0511	0.50083	-0.33447	0.50083	-0.0276	0.50083	-0.0276	0.50083	3.64705	0.50083	5.92256	0.50083	11.0452	0.50083	11.6748	0.50083	11.6748	0.50083	12.328
	0.50533	-17.8115	0.50533	-17.4459	0.50533	-17.1435	0.50533	-17.1435	0.50533	-17.1174	0.50533	-17.0968	0.50533	-17.0968	0.50533	-16.9346	0.50533	-16.9346	0.50533	-16.8654	0.50533	-16.8654	0.50533	-14.2789	0.50533	-7.33705	0.50533	-1.06202	0.50533	-1.06202	0.50533	-0.2033	0.50533	-0.01555	0.50533	-0.01555	0.50533	3.53748	0.50533	5.91251	0.50533	11.0815	0.50533	11.6715	0.50533	11.6715	0.50533	12.4422
	0.50984	-17.8136	0.50984	-17.4361	0.50984	-17.1437	0.50984	-17.1437	0.50984	-17.14	0.50984	-17.0963	0.50984	-17.0963	0.50984	-16.9354	0.50984	-16.9354	0.50984	-16.865	0.50984	-16.865	0.50984	-14.2429	0.50984	-7.39541	0.50984	-1.07014	0.50984	-1.07014	0.50984	-0.10452	0.50984	-0.00697	0.50984	-0.00697	0.50984	3.45376	0.50984	5.90513	0.50984	11.1071	0.50984	11.6694	0.50984	11.6694	0.50984	12.5287
	0.51434	-17.8148	0.51434	-17.4294	0.51434	-17.1543	0.51434	-17.1438	0.51434	-17.1438	0.51434	-17.0959	0.51434	-17.0959	0.51434	-16.9358	0.51434	-16.9358	0.51434	-16.8648	0.51434	-16.8648	0.51434	-14.221	0.51434	-7.43076	0.51434	-1.07487	0.51434	-1.07487	0.51434	-0.04266	0.51434	-0.00175	0.51434	-0.00175	0.51434	3.40103	0.51434	5.90063	0.51434	11.1228	0.51434	11.6682	0.51434	11.6682	0.51434	12.5828
	0.51885	-17.8152	0.51885	-17.4271	0.51885	-17.1592	0.51885	-17.1438	0.51885	-17.1438	0.51885	-17.0958	0.51885	-17.0958	0.51885	-16.936	0.51885	-16.936	0.51885	-16.8647	0.51885	-16.8647	0.51885	-14.2136	0.51885	-7.44256	0.51885	-1.07644	0.51885	-1.07644	0.51885	-0.02158	0.51885	-4.2888e-07	0.51885	-3.00064e-10	0.51885	3.38299	0.51885	5.89912	0.51885	11.1282	0.51885	11.6678	0.51885	11.6678	0.51885	12.6013
	0.52862	-17.815	0.52862	-17.4386	0.52862	-17.1591	0.52862	-17.1429	0.52862	-17.12	0.52862	-17.0951	0.52862	-17.0945	0.52862	-16.9365	0.52862	-16.9361	0.52862	-16.8657	0.52862	-16.8646	0.52862	-14.2057	0.52862	-7.42937	0.52862	-1.144	0.52862	-1.09612	0.52862	-0.08356	0.52862	-0.0279	0.52862	-0.00774	0.52862	3.4583	0.52862	5.95916	0.52862	11.1046	0.52862	11.584	0.52862	11.6948	0.52862	12.6212
	0.5384	-17.8146	0.5384	-17.4658	0.5384	-17.1565	0.5384	-17.1401	0.5384	-17.0929	0.5384	-17.0916	0.5384	-17.0573	0.5384	-16.9378	0.5384	-16.9363	0.5384	-16.8684	0.5384	-16.864	0.5384	-14.182	0.5384	-7.38989	0.5384	-1.33563	0.5384	-1.15848	0.5384	-0.30238	0.5384	-0.05392	0.5384	-0.03321	0.5384	3.6634	0.5384	6.13039	0.5384	11.0288	0.5384	11.3591	0.5384	11.7792	0.5384	12.6729
	0.54818	-17.8141	0.54818	-17.4986	0.54818	-17.1519	0.54818	-17.1356	0.54818	-17.0894	0.54818	-17.0858	0.54818	-16.9685	0.54818	-16.9391	0.54818	-16.9367	0.54818	-16.8727	0.54818	-16.8624	0.54818	-14.1431	0.54818	-7.32491	0.54818	-1.62572	0.54818	-1.2761	0.54818	-0.6025	0.54818	-0.09725	0.54818	-0.08052	0.54818	3.95521	0.54818	6.38999	0.54818	10.8923	0.54818	11.0491	0.54818	11.9232	0.54818	12.735
	0.55795	-17.8138	0.55795	-17.5317	0.55795	-17.1459	0.55795	-17.1298	0.55795	-17.0844	0.55795	-17.0781	0.55795	-16.9439	0.55795	-16.9371	0.55795	-16.8782	0.55795	-16.8742	0.55795	-16.8398	0.55795	-14.0901	0.55795	-7.23483	0.55795	-1.98444	0.55795	-1.47977	0.55795	-0.91359	0.55795	-0.15842	0.55795	-0.15245	0.55795	4.29581	0.55795	6.70999	0.55795	10.6955	0.55795	10.706	0.55795	12.12	0.55795	12.7718
	0.56773	-17.8138	0.56773	-17.5636	0.56773	-17.1387	0.56773	-17.1232	0.56773	-17.078	0.56773	-17.0688	0.56773	-16.9471	0.56773	-16.9373	0.56773	-16.8844	0.56773	-16.8654	0.56773	-16.7121	0.56773	-14.0244	0.56773	-7.1208	0.56773	-2.38333	0.56773	-1.79581	0.56773	-1.18025	0.56773	-0.24918	0.56773	-0.2375	0.56773	4.6609	0.56773	7.06457	0.56773	10.3672	0.56773	10.4435	0.56773	12.3527	0.56773	12.7384
	0.57751	-17.8144	0.57751	-17.5936	0.57751	-17.1306	0.57751	-17.1166	0.57751	-17.0703	0.57751	-17.0581	0.57751	-16.9508	0.57751	-16.9371	0.57751	-16.8908	0.57751	-16.8642	0.57751	-16.5563	0.57751	-13.9478	0.57751	-6.98497	0.57751	-2.79922	0.57751	-2.19454	0.57751	-1.41349	0.57751	-0.37082	0.57751	-0.33508	0.57751	5.037	0.57751	7.43314	0.57751	10.0565	0.57751	10.145	0.57751	12.5064	0.57751	12.6095
	0.58728	-17.8156	0.58728	-17.6216	0.58728	-17.1218	0.58728	-17.1106	0.58728	-17.0616	0.58728	-17.0467	0.58728	-16.9546	0.58728	-16.9361	0.58728	-16.897	0.58728	-16.8636	0.58728	-16.3802	0.58728	-13.8626	0.58728	-6.82962	0.58728	-3.21307	0.58728	-2.6273	0.58728	-1.64739	0.58728	-0.5163	0.58728	-0.4514	0.58728	5.41812	0.58728	7.80059	0.58728	9.78848	0.58728	9.81262	0.58728	12.326	0.58728	12.4058
	0.59706	-17.8173	0.59706	-17.6477	0.59706	-17.1125	0.59706	-17.106	0.59706	-17.0523	0.59706	-17.035	0.59706	-16.9582	0.59706	-16.9342	0.59706	-16.9026	0.59706	-16.8632	0.59706	-16.1854	0.59706	-13.772	0.59706	-6.65872	0.59706	-3.60752	0.59706	-3.06706	0.59706	-1.89873	0.59706	-0.68482	0.59706	-0.5877	0.59706	5.80094	0.59706	8.15581	0.59706	9.45892	0.59706	9.57079	0.59706	12.171	0.59706	12.1775
	0.60684	-17.8194	0.60684	-17.6718	0.60684	-17.1032	0.60684	-17.1027	0.60684	-17.0429	0.60684	-17.0236	0.60684	-16.9614	0.60684	-16.9318	0.60684	-16.9068	0.60684	-16.863	0.60684	-15.9737	0.60684	-13.6795	0.60684	-6.47856	0.60684	-3.96589	0.60684	-3.49837	0.60684	-2.17165	0.60684	-0.87301	0.60684	-0.74213	0.60684	6.18502	0.60684	8.48622	0.60684	9.09939	0.60684	9.40658	0.60684	11.9404	0.60684	12.0776
	0.61661	-17.8217	0.61661	-17.694	0.61661	-17.1022	0.61661	-17.0925	0.61661	-17.0337	0.61661	-17.0132	0.61661	-16.964	0.61661	-16.9299	0.61661	-16.9086	0.61661	-16.8631	0.61661	-15.7474	0.61661	-13.5894	0.61661	-6.29974	0.61661	-4.26928	0.61661	-3.91078	0.61661	-2.46543	0.61661	-1.07876	0.61661	-0.91467	0.61661	6.57125	0.61661	8.64908	0.61661	8.87975	0.61661	9.29544	0.61661	11.7352	0.61661	12.0358
	0.62639	-17.8237	0.62639	-17.7141	0.62639	-17.1031	0.62639	-17.0821	0.62639	-17.0248	0.62639	-17.0041	0.62639	-16.9656	0.62639	-16.93	0.62639	-16.9074	0.62639	-16.8634	0.62639	-15.5093	0.62639	-13.5065	0.62639	-6.13909	0.62639	-4.49478	0.62639	-4.29704	0.62639	-2.77668	0.62639	-1.29866	0.62639	-1.10502	0.62639	6.9596	0.62639	8.32943	0.62639	9.11725	0.62639	9.23445	0.62639	11.5662	0.62639	12.0598
	0.63617	-17.8253	0.63617	-17.732	0.63617	-17.1055	0.63617	-17.0714	0.63617	-17.0164	0.63617	-16.9968	0.63617	-16.966	0.63617	-16.9319	0.63617	-16.9042	0.63617	-16.8639	0.63617	-15.2632	0.63617	-13.436	0.63617	-6.02023	0.63617	-4.6507	0.63617	-4.61333	0.63617	-3.10057	0.63617	-1.5278	0.63617	-1.31019	0.63617	7.34948	0.63617	7.98089	0.63617	9.21949	0.63617	9.36156	0.63617	11.4382	0.63617	12.1535
	0.64594	-17.8261	0.64594	-17.7479	0.64594	-17.1089	0.64594	-17.0607	0.64594	-17.0083	0.64594	-16.9916	0.64594	-16.9652	0.64594	-16.9346	0.64594	-16.901	0.64594	-16.8647	0.64594	-15.0134	0.64594	-13.3828	0.64594	-5.9582	0.64594	-4.96456	0.64594	-4.6062	0.64594	-3.43104	0.64594	-1.76129	0.64594	-1.5278	0.64594	7.64924	0.64594	7.74029	0.64594	9.2463	0.64594	9.57195	0.64594	11.3523	0.64594	12.311
	0.65572	-17.826	0.65572	-17.7616	0.65572	-17.1129	0.65572	-17.0499	0.65572	-17.0008	0.65572	-16.988	0.65572	-16.9632	0.65572	-16.9373	0.65572	-16.8992	0.65572	-16.8658	0.65572	-14.7653	0.65572	-13.3513	0.65572	-5.93895	0.65572	-5.23381	0.65572	-4.48827	0.65572	-3.76302	0.65572	-1.99259	0.65572	-1.7551	0.65572	7.34387	0.65572	8.12666	0.65572	9.30975	0.65572	9.74381	0.65572	11.3066	0.65572	12.3968
	0.6655	-17.8248	0.6655	-17.7733	0.6655	-17.1171	0.6655	-17.0392	0.6655	-16.994	0.6655	-16.9858	0.6655	-16.9607	0.6655	-16.9398	0.6655	-16.8995	0.6655	-16.8672	0.6655	-14.5247	0.6655	-13.3443	0.6655	-5.92749	0.6655	-5.45066	0.6655	-4.29739	0.6655	-4.09209	0.6655	-2.21726	0.6655	-1.9891	0.6655	7.072	0.6655	8.5034	0.6655	9.40505	0.6655	9.87609	0.6655	11.2979	0.6655	12.2622
	0.67527	-17.8227	0.67527	-17.783	0.67527	-17.1212	0.67527	-17.0288	0.67527	-16.9882	0.67527	-16.9845	0.67527	-16.9577	0.67527	-16.9419	0.67527	-16.9022	0.67527	-16.8689	0.67527	-14.2983	0.67527	-13.3631	0.67527	-5.89545	0.67527	-5.60934	0.67527	-4.41342	0.67527	-4.06762	0.67527	-2.42712	0.67527	-2.22578	0.67527	6.84002	0.67527	8.85899	0.67527	9.52912	0.67527	9.96912	0.67527	11.322	0.67527	12.1166
	0.68505	-17.8196	0.68505	-17.791	0.68505	-17.1247	0.68505	-17.0186	0.68505	-16.9842	0.68505	-16.9838	0.68505	-16.9546	0.68505	-16.9432	0.68505	-16.9071	0.68505	-16.8707	0.68505	-14.0924	0.68505	-13.4065	0.68505	-5.83328	0.68505	-5.70327	0.68505	-4.72254	0.68505	-3.82307	0.68505	-2.61191	0.68505	-2.46165	0.68505	6.65369	0.68505	9.17949	0.68505	9.67824	0.68505	10.0175	0.68505	11.3738	0.68505	11.9785
	0.69483	-17.8158	0.69483	-17.7976	0.69483	-17.1275	0.69483	-17.0088	0.69483	-16.9836	0.69483	-16.9828	0.69483	-16.9513	0.69483	-16.9434	0.69483	-16.9134	0.69483	-16.8724	0.69483	-13.9129	0.69483	-13.4716	0.69483	-5.7436	0.69483	-5.72872	0.69483	-5.01693	0.69483	-3.57823	0.69483	-2.76146	0.69483	-2.69282	0.69483	6.51777	0.69483	9.4488	0.69483	9.83914	0.69483	10.0157	0.69483	11.4477	0.69483	11.8519
	0.7046	-17.8116	0.7046	-17.8029	0.7046	-17.1294	0.7046	-16.9996	0.7046	-16.985	0.7046	-16.9837	0.7046	-16.9478	0.7046	-16.9431	0.7046	-16.9194	0.7046	-16.8737	0.7046	-13.7642	0.7046	-13.554	0.7046	-5.68296	0.7046	-5.63758	0.7046	-5.29319	0.7046	-3.34279	0.7046	-2.91553	0.7046	-2.86331	0.7046	6.43554	0.7046	9.66598	0.7046	9.95835	0.7046	9.9765	0.7046	11.5373	0.7046	11.7376
	0.71438	-17.8074	0.71438	-17.8074	0.71438	-17.13	0.71438	-16.9911	0.71438	-16.9911	0.71438	-16.9838	0.71438	-16.9445	0.71438	-16.9445	0.71438	-16.922	0.71438	-16.8743	0.71438	-13.6486	0.71438	-13.6486	0.71438	-5.58296	0.71438	-5.53355	0.71438	-5.53355	0.71438	-3.12638	0.71438	-3.12638	0.71438	-2.90108	0.71438	6.4083	0.71438	9.84017	0.71438	9.84017	0.71438	10.032	0.71438	11.6342	0.71438	11.6342
	0.71888	-17.8072	0.71888	-17.8072	0.71888	-17.1297	0.71888	-16.9917	0.71888	-16.9917	0.71888	-16.9838	0.71888	-16.9441	0.71888	-16.9441	0.71888	-16.922	0.71888	-16.8745	0.71888	-13.6485	0.71888	-13.6485	0.71888	-5.58009	0.71888	-5.54241	0.71888	-5.54241	0.71888	-3.11434	0.71888	-3.11434	0.71888	-2.90703	0.71888	6.41741	0.71888	9.83035	0.71888	9.83035	0.71888	10.0295	0.71888	11.624	0.71888	11.624
	0.72339	-17.8067	0.72339	-17.8067	0.72339	-17.1289	0.72339	-16.9933	0.72339	-16.9933	0.72339	-16.984	0.72339	-16.9428	0.72339	-16.9428	0.72339	-16.9221	0.72339	-16.8754	0.72339	-13.6483	0.72339	-13.6483	0.72339	-5.57096	0.72339	-5.56816	0.72339	-5.56816	0.72339	-3.0785	0.72339	-3.0785	0.72339	-2.92503	0.72339	6.4446	0.72339	9.80119	0.72339	9.80119	0.72339	10.0227	0.72339	11.5951	0.72339	11.5951
	0.72789	-17.8059	0.72789	-17.8059	0.72789	-17.1274	0.72789	-16.9957	0.72789	-16.9957	0.72789	-16.9842	0.72789	-16.9407	0.72789	-16.9407	0.72789	-16.9222	0.72789	-16.8767	0.72789	-13.6478	0.72789	-13.6478	0.72789	-5.60825	0.72789	-5.60825	0.72789	-5.55506	0.72789	-3.01942	0.72789	-3.01942	0.72789	-2.95407	0.72789	6.48955	0.72789	9.75353	0.72789	9.75353	0.72789	10.0126	0.72789	11.5532	0.72789	11.5532
	0.7324	-17.8048	0.7324	-17.8048	0.7324	-17.1253	0.7324	-16.9987	0.7324	-16.9987	0.7324	-16.9846	0.7324	-16.9383	0.7324	-16.9383	0.7324	-16.9224	0.7324	-16.8786	0.7324	-13.6472	0.7324	-13.6472	0.7324	-5.66057	0.7324	-5.66057	0.7324	-5.53316	0.7324	-2.99406	0.7324	-2.9414	0.7324	-2.9414	0.7324	6.55159	0.7324	9.68655	0.7324	9.68655	0.7324	9.99756	0.7324	11.5023	0.7324	11.5023
	0.7369	-17.8033	0.7369	-17.8033	0.7369	-17.1227	0.7369	-17.0021	0.7369	-17.0021	0.7369	-16.9851	0.7369	-16.9355	0.7369	-16.9355	0.7369	-16.9226	0.7369	-16.8809	0.7369	-13.6464	0.7369	-13.6464	0.7369	-5.72201	0.7369	-5.72201	0.7369	-5.50511	0.7369	-3.04438	0.7369	-2.84764	0.7369	-2.84764	0.7369	6.6299	0.7369	9.60109	0.7369	9.60109	0.7369	9.97778	0.7369	11.4479	0.7369	11.4479
	0.74141	-17.8017	0.74141	-17.8017	0.74141	-17.1195	0.74141	-17.0058	0.74141	-17.0058	0.74141	-16.9858	0.74141	-16.9325	0.74141	-16.9325	0.74141	-16.9228	0.74141	-16.8836	0.74141	-13.6455	0.74141	-13.6455	0.74141	-5.78957	0.74141	-5.78957	0.74141	-5.47095	0.74141	-3.10427	0.74141	-2.74148	0.74141	-2.74148	0.74141	6.72343	0.74141	9.49855	0.74141	9.49855	0.74141	9.95293	0.74141	11.3948	0.74141	11.3948
	0.74591	-17.7998	0.74591	-17.7998	0.74591	-17.1158	0.74591	-17.0097	0.74591	-17.0097	0.74591	-16.9867	0.74591	-16.9295	0.74591	-16.9295	0.74591	-16.9231	0.74591	-16.8867	0.74591	-13.6445	0.74591	-13.6445	0.74591	-5.86092	0.74591	-5.86092	0.74591	-5.43087	0.74591	-3.17304	0.74591	-2.62685	0.74591	-2.62685	0.74591	6.83097	0.74591	9.38111	0.74591	9.38111	0.74591	9.92246	0.74591	11.3451	0.74591	11.3451
	0.75041	-17.7978	0.75041	-17.7978	0.75041	-17.1115	0.75041	-17.0136	0.75041	-17.0136	0.75041	-16.9879	0.75041	-16.9266	0.75041	-16.9266	0.75041	-16.9233	0.75041	-16.8901	0.75041	-13.6434	0.75041	-13.6434	0.75041	-5.93334	0.75041	-5.93334	0.75041	-5.38489	0.75041	-3.24947	0.75041	-2.5065	0.75041	-2.5065	0.75041	6.95122	0.75041	9.25185	0.75041	9.25185	0.75041	9.88604	0.75041	11.3015	0.75041	11.3015
	0.75492	-17.7957	0.75492	-17.7957	0.75492	-17.1069	0.75492	-17.0175	0.75492	-17.0175	0.75492	-16.9893	0.75492	-16.9238	0.75492	-16.9238	0.75492	-16.9236	0.75492	-16.8937	0.75492	-13.6422	0.75492	-13.6422	0.75492	-6.00526	0.75492	-6.00526	0.75492	-5.33343	0.75492	-3.33341	0.75492	-2.38306	0.75492	-2.38306	0.75492	7.08255	0.75492	9.11413	0.75492	9.11413	0.75492	9.84255	0.75492	11.2643	0.75492	11.2643
	0.75942	-17.7935	0.75942	-17.7935	0.75942	-17.1017	0.75942	-17.0213	0.75942	-17.0213	0.75942	-16.9911	0.75942	-16.9239	0.75942	-16.9211	0.75942	-16.9211	0.75942	-16.8974	0.75942	-13.641	0.75942	-13.641	0.75942	-6.07491	0.75942	-6.07491	0.75942	-5.27625	0.75942	-3.42272	0.75942	-2.25959	0.75942	-2.25959	0.75942	7.22369	0.75942	8.97243	0.75942	8.97243	0.75942	9.7923	0.75942	11.2331	0.75942	11.2331
	0.76393	-17.7913	0.76393	-17.7913	0.76393	-17.0961	0.76393	-17.0249	0.76393	-17.0249	0.76393	-16.9933	0.76393	-16.9242	0.76393	-16.9186	0.76393	-16.9186	0.76393	-16.9011	0.76393	-13.6398	0.76393	-13.6398	0.76393	-6.14079	0.76393	-6.14079	0.76393	-5.21356	0.76393	-3.51681	0.76393	-2.13829	0.76393	-2.13829	0.76393	7.37295	0.76393	8.83037	0.76393	8.83037	0.76393	9.73456	0.76393	11.208	0.76393	11.208
	0.76843	-17.7891	0.76843	-17.7891	0.76843	-17.0902	0.76843	-17.0282	0.76843	-17.0282	0.76843	-16.996	0.76843	-16.9245	0.76843	-16.9163	0.76843	-16.9163	0.76843	-16.9048	0.76843	-13.6386	0.76843	-13.6386	0.76843	-6.20214	0.76843	-6.20214	0.76843	-5.14568	0.76843	-3.61535	0.76843	-2.02193	0.76843	-2.02193	0.76843	7.52847	0.76843	8.69157	0.76843	8.69157	0.76843	9.66852	0.76843	11.1877	0.76843	11.1877
	0.77294	-17.787	0.77294	-17.787	0.77294	-17.084	0.77294	-17.0313	0.77294	-17.0313	0.77294	-16.9992	0.77294	-16.9247	0.77294	-16.9142	0.77294	-16.9142	0.77294	-16.9082	0.77294	-13.6375	0.77294	-13.6375	0.77294	-6.25776	0.77294	-6.25776	0.77294	-5.07274	0.77294	-3.71649	0.77294	-1.91207	0.77294	-1.91207	0.77294	7.68893	0.77294	8.55985	0.77294	8.55985	0.77294	9.59378	0.77294	11.172	0.77294	11.172
	0.77744	-17.7851	0.77744	-17.7851	0.77744	-17.0774	0.77744	-17.0341	0.77744	-17.0341	0.77744	-17.0029	0.77744	-16.9248	0.77744	-16.9123	0.77744	-16.9123	0.77744	-16.9114	0.77744	-13.6365	0.77744	-13.6365	0.77744	-6.30733	0.77744	-6.30733	0.77744	-4.99526	0.77744	-3.81968	0.77744	-1.81181	0.77744	-1.81181	0.77744	7.85258	0.77744	8.43824	0.77744	8.43824	0.77744	9.50949	0.77744	11.1596	0.77744	11.1596
	0.78194	-17.7834	0.78194	-17.7834	0.78194	-17.0707	0.78194	-17.0365	0.78194	-17.0365	0.78194	-17.0072	0.78194	-16.9249	0.78194	-16.9143	0.78194	-16.9108	0.78194	-16.9108	0.78194	-13.6355	0.78194	-13.6355	0.78194	-6.35023	0.78194	-6.35023	0.78194	-4.91312	0.78194	-3.92457	0.78194	-1.72345	0.78194	-1.72345	0.78194	8.01739	0.78194	8.32978	0.78194	8.32978	0.78194	9.41585	0.78194	11.1499	0.78194	11.1499
	0.78645	-17.7819	0.78645	-17.7819	0.78645	-17.0638	0.78645	-17.0385	0.78645	-17.0385	0.78645	-17.012	0.78645	-16.9249	0.78645	-16.9168	0.78645	-16.9094	0.78645	-16.9094	0.78645	-13.6347	0.78645	-13.6347	0.78645	-6.38582	0.78645	-6.38582	0.78645	-4.82675	0.78645	-4.03015	0.78645	-1.64778	0.78645	-1.64778	0.78645	8.18185	0.78645	8.23722	0.78645	8.23722	0.78645	9.31252	0.78645	11.1428	0.78645	11.1428
	0.79095	-17.7807	0.79095	-17.7807	0.79095	-17.0568	0.79095	-17.0401	0.79095	-17.0401	0.79095	-17.0174	0.79095	-16.9247	0.79095	-16.9189	0.79095	-16.9084	0.79095	-16.9084	0.79095	-13.6341	0.79095	-13.6341	0.79095	-6.41369	0.79095	-6.41369	0.79095	-4.73635	0.79095	-4.13562	0.79095	-1.58639	0.79095	-1.58639	0.79095	8.16275	0.79095	8.16275	0.79095	8.34445	0.79095	9.19957	0.79095	11.138	0.79095	11.138
	0.79546	-17.7799	0.79546	-17.7799	0.79546	-17.0498	0.79546	-17.0413	0.79546	-17.0413	0.79546	-17.0232	0.79546	-16.9244	0.79546	-16.9206	0.79546	-16.9077	0.79546	-16.9077	0.79546	-13.6336	0.79546	-13.6336	0.79546	-6.4339	0.79546	-6.4339	0.79546	-4.64256	0.79546	-4.24057	0.79546	-1.54192	0.79546	-1.54192	0.79546	8.10818	0.79546	8.10818	0.79546	8.50335	0.79546	9.07693	0.79546	11.1345	0.79546	11.1346
	0.79996	-17.7793	0.79996	-17.7793	0.79996	-17.0429	0.79996	-17.042	0.79996	-17.042	0.79996	-17.0295	0.79996	-16.9238	0.79996	-16.922	0.79996	-16.9073	0.79996	-16.9073	0.79996	-13.6333	0.79996	-13.6333	0.79996	-6.44624	0.79996	-6.44624	0.79996	-4.54586	0.79996	-4.34433	0.79996	-1.51499	0.79996	-1.51499	0.79996	8.07486	0.79996	8.07487	0.79996	8.6572	0.79996	8.94488	0.79996	11.1322	0.79996	11.1322
	0.80446	-17.7792	0.80446	-17.7792	0.80446	-17.0422	0.80446	-17.0422	0.80446	-17.0361	0.80446	-17.0361	0.80446	-16.923	0.80446	-16.923	0.80446	-16.9071	0.80446	-16.9071	0.80446	-13.6332	0.80446	-13.6332	0.80446	-6.45045	0.80446	-6.45045	0.80446	-4.44647	0.80446	-4.44647	0.80446	-1.50599	0.80446	-1.50599	0.80446	8.06367	0.80446	8.06367	0.80446	8.80455	0.80446	8.80455	0.80446	11.1312	0.80446	11.1312
	0.81424	-17.7791	0.81424	-17.7791	0.81424	-17.0431	0.81424	-17.0431	0.81424	-17.0357	0.81424	-17.0357	0.81424	-16.9247	0.81424	-16.9247	0.81424	-16.9048	0.81424	-16.9048	0.81424	-13.6462	0.81424	-13.6462	0.81424	-6.45743	0.81424	-6.45743	0.81424	-4.39781	0.81424	-4.39781	0.81424	-1.51232	0.81424	-1.51232	0.81424	7.97411	0.81424	7.97411	0.81424	8.90721	0.81424	8.90721	0.81424	11.1128	0.81424	11.1128
	0.82402	-17.7785	0.82402	-17.7785	0.82402	-17.0454	0.82402	-17.0454	0.82402	-17.0351	0.82402	-17.0351	0.82402	-16.9287	0.82402	-16.9287	0.82402	-16.8995	0.82402	-16.8995	0.82402	-13.6875	0.82402	-13.6875	0.82402	-6.46328	0.82402	-6.46328	0.82402	-4.26659	0.82402	-4.26659	0.82402	-1.53326	0.82402	-1.53326	0.82402	7.803	0.82402	7.803	0.82402	9.11655	0.82402	9.11655	0.82402	11.0642	0.82402	11.0642
	0.83379	-17.7772	0.83379	-17.7772	0.83379	-17.0484	0.83379	-17.0484	0.83379	-17.0345	0.83379	-17.0345	0.83379	-16.9333	0.83379	-16.9333	0.83379	-16.8936	0.83379	-16.8936	0.83379	-13.7596	0.83379	-13.7596	0.83379	-6.44454	0.83379	-6.44454	0.83379	-4.07334	0.83379	-4.07334	0.83379	-1.56894	0.83379	-1.56894	0.83379	7.63356	0.83379	7.63356	0.83379	9.34595	0.83379	9.34595	0.83379	11.0009	0.83379	11.0009
	0.84357	-17.7749	0.84357	-17.7749	0.84357	-17.0518	0.84357	-17.0518	0.84357	-17.0343	0.84357	-17.0343	0.84357	-16.9377	0.84357	-16.9377	0.84357	-16.8885	0.84357	-16.8885	0.84357	-13.8624	0.84357	-13.8624	0.84357	-6.38518	0.84357	-6.38518	0.84357	-3.83688	0.84357	-3.83688	0.84357	-1.61846	0.84357	-1.61846	0.84357	7.49032	0.84357	7.49032	0.84357	9.5586	0.84357	9.5586	0.84357	10.9391	0.84357	10.9391
	0.85335	-17.7712	0.85335	-17.7712	0.85335	-17.0554	0.85335	-17.0554	0.85335	-17.0347	0.85335	-17.0347	0.85335	-16.9416	0.85335	-16.9416	0.85335	-16.8847	0.85335	-16.8847	0.85335	-13.993	0.85335	-13.993	0.85335	-6.27735	0.85335	-6.27735	0.85335	-3.57124	0.85335	-3.57124	0.85335	-1.67879	0.85335	-1.67879	0.85335	7.37992	0.85335	7.37992	0.85335	9.72603	0.85335	9.72603	0.85335	10.8992	0.85335	10.8992
	0.86313	-17.7661	0.86313	-17.7661	0.86313	-17.059	0.86313	-17.059	0.86313	-17.0361	0.86313	-17.0361	0.86313	-16.9446	0.86313	-16.9446	0.86313	-16.8827	0.86313	-16.8827	0.86313	-14.1469	0.86313	-14.1469	0.86313	-6.1207	0.86313	-6.1207	0.86313	-3.28758	0.86313	-3.28758	0.86313	-1.74624	0.86313	-1.74624	0.86313	7.30261	0.86313	7.30261	0.86313	9.81867	0.86313	9.81867	0.86313	10.9039	0.86313	10.9039
	0.8729	-17.7597	0.8729	-17.7597	0.8729	-17.0629	0.8729	-17.0629	0.8729	-17.0386	0.8729	-17.0386	0.8729	-16.9466	0.8729	-16.9466	0.8729	-16.8823	0.8729	-16.8823	0.8729	-14.3181	0.8729	-14.3181	0.8729	-5.91896	0.8729	-5.91896	0.8729	-2.99647	0.8729	-2.99647	0.8729	-1.81353	0.8729	-1.81353	0.8729	7.25598	0.8729	7.25598	0.8729	9.81941	0.8729	9.81941	0.8729	10.9675	0.8729	10.9675
	0.88268	-17.7519	0.88268	-17.7519	0.88268	-17.0673	0.88268	-17.0673	0.88268	-17.0421	0.88268	-17.0421	0.88268	-16.9475	0.88268	-16.9475	0.88268	-16.8833	0.88268	-16.8833	0.88268	-14.5002	0.88268	-14.5002	0.88268	-5.68047	0.88268	-5.68047	0.88268	-2.70927	0.88268	-2.70927	0.88268	-1.87019	0.88268	-1.87019	0.88268	7.23502	0.88268	7.23502	0.88268	9.7423	0.88268	9.7423	0.88268	11.077	0.88268	11.077
	0.89246	-17.7429	0.89246	-17.7429	0.89246	-17.0723	0.89246	-17.0723	0.89246	-17.0467	0.89246	-17.0467	0.89246	-16.9475	0.89246	-16.9475	0.89246	-16.8853	0.89246	-16.8853	0.89246	-14.687	0.89246	-14.687	0.89246	-5.41646	0.89246	-5.41646	0.89246	-2.44393	0.89246	-2.44393	0.89246	-1.89582	0.89246	-1.89582	0.89246	7.23183	0.89246	7.23183	0.89246	9.61879	0.89246	9.61879	0.89246	11.2101	0.89246	11.2101
	0.90223	-17.7332	0.90223	-17.7332	0.90223	-17.0781	0.90223	-17.0781	0.90223	-17.0525	0.90223	-17.0525	0.90223	-16.9462	0.90223	-16.9462	0.90223	-16.8877	0.90223	-16.8877	0.90223	-14.8728	0.90223	-14.8728	0.90223	-5.14048	0.90223	-5.14048	0.90223	-2.24146	0.90223	-2.24146	0.90223	-1.84613	0.90223	-1.84613	0.90223	7.235	0.90223	7.235	0.90223	9.4809	0.90223	9.4809	0.90223	11.3506	0.90223	11.3506
	0.91201	-17.723	0.91201	-17.723	0.91201	-17.0845	0.91201	-17.0845	0.91201	-17.0597	0.91201	-17.0597	0.91201	-16.9438	0.91201	-16.9438	0.91201	-16.89	0.91201	-16.89	0.91201	-15.0526	0.91201	-15.0526	0.91201	-4.87066	0.91201	-4.87066	0.91201	-2.12829	0.91201	-2.12829	0.91201	-1.68613	0.91201	-1.68613	0.91201	7.22559	0.91201	7.22559	0.91201	9.36051	0.91201	9.36051	0.91201	11.4905	0.91201	11.4905
	0.92179	-17.7129	0.92179	-17.7129	0.92179	-17.0912	0.92179	-17.0912	0.92179	-17.0684	0.92179	-17.0684	0.92179	-16.94	0.92179	-16.94	0.92179	-16.8919	0.92179	-16.8919	0.92179	-15.2225	0.92179	-15.2225	0.92179	-4.62576	0.92179	-4.62576	0.92179	-2.03546	0.92179	-2.03546	0.92179	-1.47544	0.92179	-1.47544	0.92179	7.18106	0.92179	7.18106	0.92179	9.28953	0.92179	9.28953	0.92179	11.6248	0.92179	11.6248
	0.93156	-17.7034	0.93156	-17.7034	0.93156	-17.098	0.93156	-17.098	0.93156	-17.0783	0.93156	-17.0783	0.93156	-16.9348	0.93156	-16.9348	0.93156	-16.8932	0.93156	-16.8932	0.93156	-15.3791	0.93156	-15.3791	0.93156	-4.42422	0.93156	-4.42422	0.93156	-1.90225	0.93156	-1.90225	0.93156	-1.26702	0.93156	-1.26702	0.93156	7.08022	0.93156	7.08022	0.93156	9.29306	0.93156	9.29306	0.93156	11.7494	0.93156	11.7494
	0.94134	-17.6949	0.94134	-17.6949	0.94134	-17.1045	0.94134	-17.1045	0.94134	-17.0888	0.94134	-17.0888	0.94134	-16.9284	0.94134	-16.9284	0.94134	-16.8941	0.94134	-16.8941	0.94134	-15.5197	0.94134	-15.5197	0.94134	-4.27656	0.94134	-4.27656	0.94134	-1.71424	0.94134	-1.71424	0.94134	-1.07945	0.94134	-1.07945	0.94134	6.91753	0.94134	6.91753	0.94134	9.37757	0.94134	9.37757	0.94134	11.8608	0.94134	11.8608
	0.95112	-17.6878	0.95112	-17.6878	0.95112	-17.1106	0.95112	-17.1106	0.95112	-17.099	0.95112	-17.099	0.95112	-16.9211	0.95112	-16.9211	0.95112	-16.8945	0.95112	-16.8945	0.95112	-15.6424	0.95112	-15.6424	0.95112	-4.18032	0.95112	-4.18032	0.95112	-1.47782	0.95112	-1.47782	0.95112	-0.91768	0.95112	-0.91768	0.95112	6.7063	0.95112	6.7063	0.95112	9.52979	0.95112	9.52979	0.95112	11.9572	0.95112	11.9572
	0.96089	-17.6822	0.96089	-17.6822	0.96089	-17.1159	0.96089	-17.1159	0.96089	-17.1084	0.96089	-17.1084	0.96089	-16.9134	0.96089	-16.9134	0.96089	-16.8946	0.96089	-16.8946	0.96089	-15.7453	0.96089	-15.7453	0.96089	-4.1246	0.96089	-4.1246	0.96089	-1.21711	0.96089	-1.21711	0.96089	-0.78547	0.96089	-0.78547	0.96089	6.47146	0.96089	6.47146	0.96089	9.72256	0.96089	9.72256	0.96089	12.0369	0.96089	12.0369
	0.97067	-17.6782	0.97067	-17.6782	0.97067	-17.1203	0.97067	-17.1203	0.97067	-17.1161	0.97067	-17.1161	0.97067	-16.9061	0.97067	-16.9061	0.97067	-16.8946	0.97067	-16.8946	0.97067	-15.8272	0.97067	-15.8272	0.97067	-4.09611	0.97067	-4.09611	0.97067	-0.96299	0.97067	-0.96299	0.97067	-0.68343	0.97067	-0.68343	0.97067	6.24149	0.97067	6.24149	0.97067	9.92384	0.97067	9.92384	0.97067	12.0994	0.97067	12.0994
	0.98045	-17.6756	0.98045	-17.6756	0.98045	-17.1236	0.98045	-17.1236	0.98045	-17.1217	0.98045	-17.1217	0.98045	-16.9	0.98045	-16.9	0.98045	-16.8946	0.98045	-16.8946	0.98045	-15.8867	0.98045	-15.8867	0.98045	-4.08332	0.98045	-4.08332	0.98045	-0.7486	0.98045	-0.7486	0.98045	-0.61103	0.98045	-0.61103	0.98045	6.04663	0.98045	6.04663	0.98045	10.1004	0.98045	10.1004	0.98045	12.1449	0.98045	12.1449
	0.99022	-17.6742	0.99022	-17.6742	0.99022	-17.1256	0.99022	-17.1256	0.99022	-17.1251	0.99022	-17.1251	0.99022	-16.8959	0.99022	-16.8959	0.99022	-16.8945	0.99022	-16.8945	0.99022	-15.9229	0.99022	-15.9229	0.99022	-4.0785	0.99022	-4.0785	0.99022	-0.60453	0.99022	-0.60453	0.99022	-0.56736	0.99022	-0.56736	0.99022	5.91521	0.99022	5.91521	0.99022	10.2214	0.99022	10.2214	0.99022	12.1727	0.99022	12.1727
	1	-17.6737	1	-17.6737	1	-17.1263	1	-17.1263	1	-17.1263	1	-17.1263	1	-16.8945	1	-16.8945	1	-16.8945	1	-16.8945	1	-15.935	1	-15.935	1	-4.0771	1	-4.0771	1	-0.55271	1	-0.55271	1	-0.55271	1	-0.55271	1	5.8688	1	5.8688	1	10.2647	1	10.2647	1	12.1822	1	12.1822
[truncated: 48 more columns]

## Sheet: Extended Data Fig. 3d
Extended Data Fig. 3d	STEM-CL spectra comparing photoemissions from six nano-scale sampling locations.
		Area #1	Area #2	Area #3	Area #4	Area #5	Area #6
	Wavelength (nm)	CL intensity (a.u.)	CL intensity (a.u.)	CL intensity (a.u.)	CL intensity (a.u.)	CL intensity (a.u.)	CL intensity (a.u.)
	154.782	1057.29	1057.57	1057.07	1057.86	1057.13	1058.14
	155.198	1057.5	1057.07	1057.5	1056.93	1057.37	1057.07
	155.615	1056.93	1057.29	1056.71	1057.29	1057.03	1057.57
	156.032	1057.14	1057.57	1057.21	1057.21	1057.33	1057.29
	156.448	1057.07	1056.93	1057.5	1057.21	1057.6	1057
	156.865	1057.57	1057.14	1057.36	1057.71	1057.33	1057.43
	157.282	1056.93	1057.29	1057.07	1058.07	1057.63	1057.71
	157.698	1057.21	1057.21	1057.14	1057.93	1057.2	1057.64
	158.115	1057.57	1057.21	1056.93	1057.29	1057.33	1057.71
	158.532	1057.07	1057.21	1057.79	1057.21	1057.2	1057.14
	158.948	1056.93	1057.5	1057.36	1058	1057.67	1056.86
	159.365	1057.29	1057.93	1056.71	1057.5	1057.17	1057.71
	159.781	1057.36	1056.79	1057.43	1057.07	1057.03	1057.07
	160.198	1057.21	1057.64	1057.79	1057.5	1057.8	1057.21
	160.615	1057.5	1056.57	1056.93	1057.14	1057.4	1057
	161.031	1057.43	1057.07	1057.43	1057.07	1057.07	1058
	161.448	1056.57	1056.43	1057.93	1056.93	1056.87	1056.79
	161.864	1057.57	1057.5	1057.14	1058	1057.8	1057.14
	162.281	1057.29	1056.43	1057.21	1056.93	1057.4	1057.43
	162.698	1057.21	1056.5	1057.57	1057.36	1057.5	1056.86
	163.114	1056.57	1057.21	1057.57	1057.43	1057.23	1058.07
	163.531	1056.86	1057.29	1057.21	1056.64	1057.57	1058.21
	163.947	1057.14	1057.21	1056.21	1056.64	1057.2	1057.29
	164.364	1057.14	1057.43	1057.14	1056.86	1057.3	1057.21
	164.78	1056.5	1057.86	1057.36	1057.14	1057.03	1056.71
	165.197	1057.5	1056.86	1057.21	1056.93	1056.87	1057.43
	165.613	1056.57	1056.79	1057.5	1057.57	1057.57	1057.29
	166.03	1056.93	1057.21	1058.07	1057.5	1057.77	1057.71
	166.446	1057.43	1056.5	1057.71	1057.14	1057.63	1056.86
	166.863	1057.21	1058.5	1057.57	1057.07	1057.4	1056.71
	167.28	1057.86	1057.93	1057.64	1057.36	1056.7	1056.5
	167.696	1057	1058	1057.64	1058	1057.77	1057.29
	168.113	1056.5	1057.36	1056.57	1057.5	1056.8	1056.64
	168.529	1057.29	1057.07	1057.29	1058	1057.2	1057.43
	168.946	1057.64	1057.07	1056.71	1056.93	1057	1057
	169.362	1057.29	1057.64	1056.93	1056.57	1056.9	1057.29
	169.779	1057	1056.93	1057.43	1057	1057.5	1057.29
	170.195	1058.07	1057.5	1057.57	1057.21	1057.57	1057.14
	170.612	1057.36	1057.79	1057.64	1056.79	1056.93	1057.21
	171.028	1057.86	1058	1057.29	1057.07	1057.4	1056.79
	171.444	1056.64	1057.79	1057.07	1057.64	1057.07	1056.79
	171.861	1056.5	1057.71	1057.36	1056.64	1057.57	1057.36
	172.277	1056.36	1057.29	1057.07	1057	1057.47	1057.21
	172.694	1058	1057.43	1057.79	1058.07	1057.17	1056.93
	173.11	1057.14	1057.57	1056.93	1057.21	1057.2	1057.36
	173.527	1057.21	1057.36	1056.71	1057.36	1057.2	1057.57
	173.943	1056.93	1057.36	1056.79	1056.93	1057.37	1057
	174.36	1056.5	1057.07	1058	1057.57	1057.57	1057.21
	174.776	1058	1056.86	1057.43	1056.5	1057.13	1057.21
	175.192	1058.14	1056.71	1057.86	1057.57	1057.27	1056.71
	175.609	1057.71	1057.79	1057.5	1057.5	1057.07	1056.93
	176.025	1057	1057.57	1057.79	1057.36	1057.8	1056.93
	176.442	1058.07	1057	1056.93	1057.07	1057.3	1057.29
	176.858	1058.14	1057.71	1057.07	1057.5	1057.3	1057.36
	177.274	1056.79	1057.5	1057.71	1056.57	1056.83	1056.5
	177.691	1057.29	1057.79	1057.43	1057.36	1057.37	1056.51
	178.107	1057.21	1057.14	1057.14	1057.07	1057.13	1056.81
	178.524	1057.29	1057.71	1057.93	1057.79	1057.3	1056.97
	178.94	1056.86	1057.29	1056.5	1057.5	1057.2	1056.56
	179.356	1057.5	1057.43	1057.21	1057.5	1057.53	1057.07
	179.773	1056.71	1057.14	1057.36	1057.07	1056.73	1057.09
	180.189	1058.14	1057.79	1057.43	1056.07	1057.57	1057.39
	180.605	1057	1057.57	1057.71	1057.21	1057.2	1057.61
	181.022	1057.64	1057.36	1057.07	1057.57	1057.07	1057.2
	181.438	1057.29	1057.43	1056.57	1057.21	1057.3	1057.29
	181.855	1056.79	1057.29	1057.57	1057.43	1057.6	1057.5
	182.271	1056.86	1057.21	1056.29	1056.64	1057.53	1057.29
	182.687	1057.14	1057.36	1057.71	1056.93	1057.7	1057.79
	183.104	1057.14	1057.14	1057.21	1057.5	1057.37	1057.57
	183.52	1057.71	1058	1057.71	1056.86	1057.4	1057.93
	183.936	1057.57	1057.43	1057	1056.43	1057.2	1057.43
	184.352	1056.64	1057.36	1057.07	1058.21	1057.9	1057.07
	184.769	1057.5	1057.07	1056.86	1056.71	1057	1057.07
	185.185	1056.79	1056.86	1057.21	1057.5	1057.57	1057
	185.601	1056.64	1056.86	1057.86	1056.86	1057.1	1057.14
	186.018	1058	1056.71	1057.21	1057.07	1057.13	1057.79
	186.434	1056.43	1056.93	1056.93	1056.79	1056.93	1057.57
	186.85	1056.21	1057.71	1057.57	1057.71	1057.27	1056.71
	187.267	1056.93	1057.21	1057.57	1057.21	1057.17	1057.64
	187.683	1057.57	1056.93	1057.43	1057.5	1057.3	1056.79
	188.099	1056.86	1056.79	1057.71	1057.57	1057.53	1057.57
	188.515	1057.57	1056.93	1056.71	1057.86	1057.97	1057.21
	188.932	1056.93	1057.5	1057	1057.36	1057.33	1057.36
	189.348	1057.71	1057.14	1056.79	1057.79	1057.23	1057.14
	189.764	1056.64	1057.86	1057.93	1057.07	1057.33	1057.86
	190.18	1057.57	1057.07	1057.21	1056.79	1057.33	1056.29
	190.597	1057.71	1057.29	1057.86	1057.64	1057.47	1057.29
	191.013	1057.5	1056.93	1056.79	1057.29	1057.4	1057.43
	191.429	1056.71	1057.36	1057.07	1057.29	1056.97	1057.36
	191.845	1058.07	1057	1057	1058.14	1057.63	1057.14
	192.261	1057	1057.07	1056.86	1057.14	1056.53	1056.93
	192.678	1057.43	1057.93	1057.64	1057.21	1057.63	1057.29
	193.094	1057.36	1057.79	1057.21	1057.5	1057.97	1057.29
	193.51	1056.79	1057.29	1057.5	1057.79	1057.33	1057.21
	193.926	1056.93	1056.79	1057.5	1058.07	1057.27	1057
	194.342	1057.5	1057.29	1056.79	1058.07	1057.43	1057.64
	194.759	1058.14	1056.71	1057.86	1056.93	1057.67	1057.79
	195.175	1056.71	1058.79	1057.64	1057.71	1057.17	1057.21
	195.591	1056.93	1057.29	1057.93	1057.93	1056.6	1057.5
	196.007	1057.64	1057.14	1057.5	1057.29	1057.6	1057.57
	196.423	1056.5	1057.79	1058	1057.5	1057.37	1057.71
	196.84	1057.07	1057.07	1057.71	1057.64	1057.33	1057.79
	197.256	1057.14	1057.79	1057.64	1056.86	1057.1	1056.57
	197.672	1057.86	1057.21	1057.86	1058.07	1057.17	1056.57
	198.088	1057.21	1056.5	1056.79	1057.64	1057.37	1056.79
	198.504	1057.29	1056.5	1058	1057.29	1057.7	1057.5
	198.92	1057.07	1056.86	1057.14	1058.07	1056.67	1057.79
	199.336	1058.29	1056.86	1057.71	1057.07	1057.8	1057.71
	199.752	1057.5	1057.43	1058.43	1057.79	1056.83	1056.93
	200.169	1057.93	1057.57	1057.36	1057.36	1057.57	1057.71
	200.585	1056.86	1057.93	1057.5	1057.14	1056.73	1057.29
	201.001	1057.57	1057.86	1058.21	1057.43	1057.47	1058.14
	201.417	1057.21	1056.64	1056.86	1057.5	1056.93	1057.36
	201.833	1058.07	1058.43	1057.21	1057.43	1057.5	1057.21
	202.249	1057	1057.5	1057.14	1058.21	1057.07	1057.93
	202.665	1058.29	1056.57	1056.93	1058.21	1057.6	1057.93
	203.081	1056.79	1057.29	1056.86	1057.14	1057.43	1057.36
	203.497	1057.57	1057.86	1057.36	1057.43	1056.97	1057.5
	203.913	1057.64	1057.36	1057.57	1057.43	1057.13	1057.29
	204.33	1057.57	1057.14	1058.29	1057.86	1057.97	1058.57
	204.746	1057.79	1057.79	1056.93	1057.86	1057.27	1058.07
	205.162	1057.71	1057.5	1057.57	1058.43	1056.63	1058.14
	205.578	1057.14	1057.36	1057.71	1058.07	1057.37	1057.36
	205.994	1056.71	1057.64	1057.64	1057.79	1057.57	1057.64
	206.41	1057.29	1057.07	1056.71	1057.57	1057.37	1057.64
	206.826	1057.07	1057.36	1057.36	1056.43	1057.33	1057.5
	207.242	1057.5	1057.14	1058.07	1058.79	1057.13	1058
	207.658	1057.57	1057.29	1057.93	1058.21	1057.33	1058
	208.074	1057.71	1057.36	1057.71	1057	1057.13	1058.36
	208.49	1056.79	1057.64	1057.5	1057.86	1057.4	1057.21
	208.906	1056.86	1057	1057.79	1057.64	1057.43	1058.21
	209.322	1057.57	1057.71	1057.93	1058.07	1057.47	1058.36
	209.738	1058.29	1057.36	1057.64	1057.43	1057.43	1057.86
	210.154	1057.43	1057.36	1057.43	1058.79	1058.17	1058.07
	210.57	1056.93	1057.79	1058.36	1058.14	1056.97	1057.93
	210.986	1057.21	1058.14	1057.43	1058.29	1057.4	1058.14
	211.402	1057.64	1057.86	1057.07	1057.29	1057.67	1057.86
	211.818	1058.29	1058.36	1058.43	1058.64	1057.13	1057.93
	212.234	1058	1057.93	1057.71	1058	1057.33	1059.07
	212.65	1058	1057.14	1058.43	1057.29	1056.97	1057.07
	213.066	1056.86	1057.5	1057	1057.93	1057.4	1058.07
	213.482	1057.71	1057.36	1058.64	1057.5	1057.83	1059
	213.898	1057.14	1056.93	1058.79	1057.71	1057.63	1058.36
	214.314	1058.71	1058.14	1057.86	1058	1057.03	1057.71
	214.729	1057.86	1057	1057.64	1058.64	1057.97	1058.71
	215.145	1058.57	1058.29	1057.43	1058.36	1057.7	1058.43
	215.561	1057.14	1057.93	1057.21	1058.71	1057	1058.93
	215.977	1057.5	1057.79	1058.43	1057.36	1056.83	1057.14
	216.393	1057.5	1057.93	1057.79	1057.29	1057.57	1057.79
	216.809	1057.86	1058.43	1058.57	1058.93	1057.5	1057.64
	217.225	1058.36	1057.93	1057.86	1058.14	1057.43	1057.43
	217.641	1059	1058.21	1057.79	1058.57	1057.5	1058.36
	218.057	1057.93	1057.71	1058.57	1058.57	1056.73	1058.14
	218.473	1058.43	1057.93	1058.86	1058.79	1057.03	1057.86
	218.889	1058.14	1058.07	1058.5	1057.43	1057.63	1057.5
	219.304	1058.43	1058.29	1058.43	1058.71	1057.43	1058.21
	219.72	1057.64	1057.86	1058.07	1058.79	1057.7	1058.29
	220.136	1059.21	1058.64	1058.29	1058.71	1058.1	1058.29
	220.552	1057.86	1057.21	1057.79	1058.21	1057.33	1058.86
	220.968	1058.29	1057.86	1058.43	1058.79	1057.53	1059
	221.384	1057.71	1058.07	1057.93	1058.21	1057.47	1058.21
	221.8	1058.21	1058.71	1058.21	1059.21	1057.57	1058.21
	222.215	1058.93	1058.5	1058.21	1058.21	1057.47	1057.71
	222.631	1057.71	1057.86	1057.71	1057.86	1057.63	1058.57
	223.047	1058.43	1058	1058.36	1058.36	1057.8	1058.79
	223.463	1057.93	1058.79	1058.43	1058.29	1057.6	1058.36
	223.879	1057.93	1058.07	1058.07	1058.29	1057.4	1058.64
	224.295	1058.57	1058.71	1058.5	1058.29	1058.33	1058.86
	224.71	1058.21	1058.57	1058.21	1058.71	1057.8	1058.36
	225.126	1057.86	1057.93	1058.79	1058.79	1058.3	1058.14
	225.542	1059.14	1057.64	1058.71	1057.29	1057.47	1059.07
	225.958	1058.43	1059.57	1058.57	1058.57	1058.2	1059.86
	226.374	1058.43	1058.93	1058.14	1059.29	1057.63	1058.57
	226.789	1057.57	1059	1059.14	1058.36	1057.57	1059.71
	227.205	1058.21	1058.64	1057.93	1058.29	1057.83	1059.07
	227.621	1057.71	1058.86	1058.5	1058.71	1057.83	1058.86
	228.037	1057.57	1058.36	1058.64	1058.57	1057.83	1059.07
	228.452	1058.57	1058.21	1059.07	1059	1057.2	1058.57
	228.868	1058.07	1059.07	1058	1059.36	1058.3	1058.5
	229.284	1058.79	1058.43	1058.5	1058.64	1057.93	1059.57
	229.7	1058.43	1058.93	1059.43	1058.29	1057.67	1058.5
	230.115	1059	1058.79	1059.5	1058.79	1057.97	1059.71
	230.531	1058.64	1058.86	1059.14	1058.64	1057.5	1059
	230.947	1058.14	1059.29	1059.57	1058.71	1057.63	1059.43
	231.363	1057.86	1059	1059.57	1058.79	1057.17	1058.86
	231.778	1058.5	1058.29	1059.21	1059.07	1058.07	1058.71
	232.194	1059.71	1058.86	1059	1059.14	1057.4	1058.86
	232.61	1058.57	1057.86	1058.71	1059.14	1057.8	1059.07
	233.026	1059	1058.5	1058	1059.36	1058.33	1058.79
	233.441	1058.43	1058.71	1059.21	1059.64	1057.67	1058.64
	233.857	1058.29	1058.43	1058.64	1059.21	1057.87	1059.29
	234.273	1058.71	1058.86	1059.07	1059.29	1057.7	1059.07
	234.688	1058.71	1058.36	1058.07	1059.21	1057.97	1058.71
	235.104	1059.79	1058.14	1058.86	1059.21	1057.97	1059.07
	235.52	1057.86	1058.79	1058.64	1059.14	1057.8	1059.29
	235.935	1058.86	1058.79	1059.07	1058.93	1058.1	1060
	236.351	1058	1058.07	1058.79	1059	1057.37	1059.64
	236.767	1058.57	1059.21	1059.14	1059.14	1057.67	1058.29
	237.182	1059	1059.07	1059.21	1059.71	1057.47	1058.14
	237.598	1058.86	1058.5	1058.43	1059.5	1058.33	1058.79
	238.014	1058.64	1058	1059.79	1059.43	1057.37	1058.79
	238.429	1058.64	1058.79	1058.43	1059.64	1058.23	1058.79
	238.845	1059.29	1058.93	1058.21	1059.07	1058.07	1058.93
	239.26	1058.93	1059.64	1059.07	1059.29	1058.4	1058.36
	239.676	1058.29	1058.07	1058.5	1059.79	1057.73	1058.14
	240.092	1059.21	1059.36	1059.57	1060	1057.63	1059.36
	240.507	1058.57	1058.86	1059.29	1059.29	1058.17	1059.07
	240.923	1058.64	1058.71	1058.86	1059.79	1057.4	1059.07
	241.339	1059	1059.71	1059.36	1059.79	1057.63	1058.71
	241.754	1059.07	1058.79	1060.14	1059.86	1058.2	1058.86
	242.17	1057.71	1059.14	1058.57	1058.86	1057.37	1059.14
	242.585	1058.43	1057.79	1059.43	1060.43	1058.23	1059.5
	243.001	1059.57	1057.5	1060.21	1059.57	1057.8	1057.5
	243.416	1059.5	1059.07	1058.57	1059.71	1058.5	1058.86
	243.832	1059.57	1060.07	1057.86	1059.86	1057.87	1059.79
	244.248	1058.93	1058.43	1060	1060.43	1058.37	1059.21
	244.663	1059.07	1057.21	1058.93	1059.86	1057.7	1059.07
	245.079	1058.57	1059.36	1058.93	1060.36	1057.93	1059.43
	245.494	1058.93	1058.93	1059.29	1059.21	1057.3	1058.57
	245.91	1059.21	1059.36	1059.21	1059.29	1058.6	1060
	246.325	1058.93	1059.07	1058.64	1059.07	1058.17	1058.57
	246.741	1059.86	1059.5	1059.57	1059.5	1058.23	1059.79
	247.156	1059.07	1059.14	1060.57	1059.64	1057.63	1059.36
	247.572	1059.29	1059.64	1058.86	1060.36	1058.33	1059.57
	247.987	1059.71	1058.86	1059.07	1060	1058.1	1059.79
	248.403	1058.93	1059.14	1058.71	1059	1058.07	1058.79
	248.818	1060.29	1059.14	1059.57	1059.29	1057.83	1059.07
	249.234	1059.21	1059.21	1059.14	1059.07	1057.5	1058.43
	249.649	1058.5	1059.14	1058.29	1059.21	1058.2	1059.5
	250.065	1059	1059.07	1059.21	1059.57	1058.23	1059.21
	250.48	1059.07	1059.29	1059.07	1059.71	1057.87	1059.14
	250.896	1058.79	1059.21	1058.14	1059.57	1057.7	1059.57
	251.311	1059.71	1059.43	1058.86	1059.93	1057.8	1059.29
	251.727	1058.64	1060.71	1059.57	1060.71	1057.97	1059.64
	252.142	1059.5	1059.29	1059.64	1060.36	1057.83	1058.79
	252.558	1060.57	1060.57	1059.57	1060.71	1058.5	1059
	252.973	1059.29	1058.36	1059.93	1060.5	1058.37	1059.71
	253.389	1060.43	1058.71	1059.71	1060.21	1058.37	1059.5
	253.804	1058.57	1058.71	1059.21	1059.64	1057.7	1059.29
	254.219	1058.29	1059.14	1059.79	1060.57	1058.37	1059.14
	254.635	1058.64	1060.07	1058.86	1059.5	1058.1	1058.71
	255.05	1059.43	1059	1059.79	1060.14	1058.6	1060.5
	255.466	1059.14	1060.21	1059.29	1059.93	1058	1057.79
	255.881	1059.29	1059.57	1060.43	1059.5	1057.97	1058.86
	256.296	1058.86	1059.93	1059.57	1060.29	1058.17	1058.57
	256.712	1059.79	1059.64	1059	1060.86	1058.4	1059.71
	257.127	1059.36	1058.64	1058.29	1059.64	1057.53	1058.14
	257.543	1058.79	1059.43	1060.36	1059.21	1057.83	1059
	257.958	1059.43	1059.57	1059.93	1060.29	1057.73	1059.57
	258.373	1058.64	1060.21	1060.29	1059.64	1058.03	1060.36
	258.789	1059.43	1059.57	1059.07	1058.79	1058.07	1058.64
	259.204	1059.64	1059.14	1059.5	1060.07	1058.4	1059.5
	259.62	1059.57	1059.5	1059.43	1059.36	1058.33	1059.36
	260.035	1059.21	1060.21	1059.86	1059.14	1058.43	1059.14
	260.45	1059.14	1059	1060.36	1060.07	1057.6	1058.93
	260.866	1059.07	1058.79	1059.79	1060.14	1058.47	1059.43
	261.281	1058.93	1059.07	1059.21	1060.29	1057.63	1058.86
	261.696	1059.86	1060.14	1060.07	1059.5	1058.4	1058.57
	262.112	1059.14	1058.93	1059.93	1059.64	1058.63	1059.57
	262.527	1061.21	1059.43	1059.64	1059.36	1057.9	1060.64
	262.942	1059.14	1059.57	1059.5	1060.71	1057.8	1059.5
	263.357	1059.71	1059.36	1060.79	1060.64	1057.97	1059.07
	263.773	1059.79	1058.93	1059.93	1060.43	1057.9	1060
	264.188	1060.07	1059.64	1058.71	1060.71	1058.37	1059.29
	264.603	1060	1059.71	1059.79	1059.5	1058.37	1058.86
	265.019	1059.64	1059.71	1059.64	1060.79	1058.37	1059.93
	265.434	1059.5	1059.21	1058.29	1059.93	1058.13	1058.93
	265.849	1059.79	1059	1059.86	1060.93	1058.07	1059.29
	266.265	1058.14	1059.57	1058.93	1060.29	1057.97	1060.36
	266.68	1060.64	1059.43	1059.64	1060.14	1057.97	1060.14
	267.095	1059.36	1059.86	1058.93	1059.29	1058.3	1057.93
	267.51	1058.79	1059.5	1060.07	1059.93	1058.97	1059.14
	267.926	1059.5	1059.79	1060.07	1060.57	1058.07	1058.79
	268.341	1059.57	1060.5	1059.57	1060	1057.47	1059.36
	268.756	1058.64	1058.86	1060.07	1059.71	1058.3	1059.64
	269.171	1060.36	1059.64	1060.29	1059.79	1058.43	1059.86
	269.586	1059.71	1059.57	1059.43	1059.29	1058.33	1060
	270.002	1060.07	1060.29	1059.21	1059.43	1058.27	1060.14
	270.417	1059.29	1059.43	1059.64	1060.14	1058.13	1058.43
	270.832	1059.64	1059.57	1060.5	1060.5	1058.37	1059
	271.247	1059.07	1059.93	1060.07	1060.14	1058.2	1058.43
	271.663	1059.14	1059.86	1060.43	1060.14	1058.57	1060
	272.078	1058.93	1059.29	1059.21	1060	1058	1059.71
	272.493	1058.64	1059.64	1059.57	1060.21	1058.07	1060
	272.908	1060.43	1060	1059.36	1060.57	1057.6	1059.71
	273.323	1059.79	1060.29	1059.57	1060.64	1058.27	1059.43
	273.739	1059.43	1059.64	1060.57	1060.14	1058.17	1059.14
	274.154	1060.29	1060.07	1059.93	1060.29	1058	1059.64
	274.569	1059.79	1059.93	1059.93	1059	1058.17	1059.57
	274.984	1060	1059.86	1060.79	1060.86	1058.33	1059.79
	275.399	1059.21	1060.57	1059.57	1060.57	1058.27	1058.71
	275.814	1059.93	1060.14	1060.43	1061.64	1058.9	1059.71
	276.229	1060.43	1059.14	1060.21	1060.07	1058.13	1060
	276.645	1059.64	1060.86	1060.07	1060.43	1058.57	1058.93
	277.06	1059.93	1060	1059.86	1060.43	1058.67	1060.07
	277.475	1059.57	1060.07	1060.43	1059.86	1058.67	1060.43
	277.89	1059.71	1059.64	1059.79	1060.43	1058.3	1059.64
	278.305	1060.14	1058.93	1059.79	1060.64	1059	1059.5
	278.72	1060	1060.36	1060.57	1060.64	1058.47	1059.29
	279.135	1059.93	1059.36	1060.07	1060.71	1058.33	1059.57
	279.55	1060.86	1060.43	1059.86	1060.93	1058.43	1059.5
	279.965	1060.36	1060.5	1060.64	1060.57	1058.5	1060.64
	280.38	1059.93	1059.79	1060.43	1060.57	1059.07	1059.21
	280.796	1060.07	1060.71	1060.5	1061.43	1059	1059.79
	281.211	1060.21	1060.21	1060.21	1060.57	1058.97	1060.07
	281.626	1060	1060.57	1060.21	1060.86	1058.57	1060.86
	282.041	1060.07	1060	1059.93	1060.93	1058.47	1060.29
	282.456	1060.64	1060.93	1060.29	1061.71	1059	1060.5
	282.871	1060.36	1060.07	1060.57	1060.29	1058.23	1059.43
	283.286	1060.07	1060.07	1060.36	1060.57	1058.73	1060.14
	283.701	1060.5	1060.36	1060.14	1060.07	1058.47	1060.5
	284.116	1060.93	1060.29	1060.36	1061.93	1059.1	1059.86
	284.531	1060.43	1060.29	1059.86	1060.14	1058.1	1060.29
	284.946	1060.64	1061.21	1060.29	1060.86	1058.9	1060.5
	285.361	1059.79	1060.86	1059.29	1060.07	1058.23	1060.79
	285.776	1061	1061.07	1060.29	1061.07	1058.8	1061.36
	286.191	1060	1060.5	1059.64	1061.71	1058.43	1060.43
	286.606	1060.93	1060.64	1061.36	1060.93	1059.13	1060.07
	287.021	1059.93	1060.21	1060.79	1060.43	1058.97	1060.5
	287.436	1061.71	1060.64	1060.64	1060.64	1058.33	1060.07
	287.851	1060.57	1061.43	1060.93	1061.43	1058.5	1059.79
	288.266	1061.29	1060	1060.36	1061.21	1058.33	1059.71
	288.681	1060.64	1061.14	1060	1061.5	1058.93	1060.5
	289.096	1061.71	1062	1061	1062	1059.3	1061.14
	289.511	1060.71	1060.07	1061.21	1061.21	1058.77	1060.64
	289.926	1061.29	1061.57	1061.57	1061.71	1059.3	1061.07
	290.341	1060.36	1060	1061	1061.21	1058.7	1061.36
	290.756	1062	1060.43	1061.43	1061.29	1059	1060.14
	291.171	1061.29	1061.43	1061.57	1060.64	1058.77	1060.64
	291.586	1061.36	1062	1061.64	1061.29	1058.93	1061.07
	292.001	1060.21	1060.5	1061.57	1061.57	1058.8	1060.29
	292.416	1060.57	1060.79	1061.21	1061.14	1059.03	1061.21
	292.83	1060.14	1060.07	1061.57	1062.5	1059.07	1060.79
	293.245	1061.71	1060.21	1060.71	1061.64	1058.9	1060.71
	293.66	1061.29	1061.5	1061.57	1061.64	1059.4	1061.21
	294.075	1061.07	1061.43	1061.64	1062.29	1059.2	1062.14
	294.49	1060.14	1060.93	1061.57	1062.93	1059.27	1061.43
	294.905	1061.86	1060.79	1062.36	1062.79	1058.6	1061.64
	295.32	1061.64	1061.64	1062.57	1061.29	1059.43	1061.86
	295.735	1062.07	1061.07	1060.57	1062.93	1058.67	1061.29
	296.15	1060.86	1061.43	1061.57	1061.21	1058.83	1061.14
	296.564	1060.79	1061.43	1062.14	1063.14	1059.37	1062.14
	296.979	1062.07	1060.86	1061.36	1061.79	1059.63	1061.64
	297.394	1062.64	1061.36	1061.14	1062.43	1059.77	1063.21
	297.809	1061.21	1062.79	1062.57	1062.64	1059.53	1060.36
	298.224	1062.14	1061.86	1061.57	1062.79	1059.5	1062.43
	298.639	1060.71	1060.93	1061.36	1062.57	1059.53	1062.29
	299.054	1062.5	1061.07	1062.5	1063.36	1059	1062.21
	299.468	1061.71	1062.43	1062.29	1062.64	1059.33	1061.57
	299.883	1062.29	1061.86	1061.93	1062.43	1059.17	1063.29
	300.298	1062.5	1062.36	1062.5	1062.14	1059.1	1061.07
	300.713	1060.79	1062.43	1062.36	1062.36	1059.87	1062.14
	301.128	1061.79	1061.64	1063.64	1062.29	1059.2	1063.29
	301.542	1061.5	1062.64	1062.43	1063.36	1059.97	1063.07
	301.957	1062.29	1061.57	1062.57	1063.29	1059.4	1062.79
	302.372	1061.43	1062.71	1061.79	1064.14	1059.6	1063.14
	302.787	1062	1062.29	1062.71	1063.14	1059.37	1063.71
	303.202	1060.93	1063	1062.14	1063.71	1059.7	1062.86
	303.616	1062.29	1061.71	1062.57	1063.07	1059.97	1062.64
	304.031	1062.07	1062.5	1062.79	1063.29	1059.57	1062.21
	304.446	1062.29	1062	1062.57	1063.29	1060.1	1064.07
	304.861	1062	1062.71	1062.86	1063.07	1059.8	1063.29
	305.275	1062.14	1062.14	1061.57	1063.43	1059.73	1062.64
	305.69	1061.93	1063.21	1062.64	1063.79	1059.47	1063.29
	306.105	1061.71	1062.21	1061.93	1063.29	1059.3	1063.14
	306.52	1062.36	1062.71	1062.64	1063.14	1060.3	1062.07
	306.934	1062.71	1062.71	1063.21	1063.86	1060.6	1063.71
	307.349	1061.71	1061.86	1062.79	1063.43	1060.1	1064
	307.764	1062.29	1062.36	1063	1063.93	1059.8	1062.57
	308.178	1062.07	1063.5	1063.79	1064.64	1059.53	1063.29
	308.593	1061.93	1062.57	1063.36	1064	1060.73	1064.07
	309.008	1062.57	1062.79	1063.29	1064.21	1060.47	1065.29
	309.422	1062.21	1063.21	1064.07	1063.93	1059.93	1063
	309.837	1062.93	1062.86	1062.71	1062.14	1060.77	1064
	310.252	1062.21	1062.14	1064	1064	1059.13	1063.5
	310.667	1063.79	1062.57	1062.71	1064	1060.33	1064.29
	311.081	1062.5	1063.5	1063.57	1064.07	1059.93	1064.86
	311.496	1063.71	1063	1063.71	1062.71	1060.67	1064.14
	311.91	1062.64	1062.64	1063.86	1063.29	1059.97	1064.93
	312.325	1063.07	1063.5	1062.71	1064.21	1060.17	1065.29
	312.74	1062.64	1063.36	1063.14	1064.14	1060.03	1064.93
	313.154	1062.71	1063.43	1064	1064	1060.23	1064.71
	313.569	1063.64	1062.57	1063.07	1064.43	1060.3	1064.79
	313.984	1063.79	1063.07	1063.21	1064.36	1060.03	1064.5
	314.398	1063.43	1063.43	1063.86	1063.5	1060.37	1065.36
	314.813	1064.07	1063.43	1063.21	1066.14	1060.2	1064.5
	315.228	1063.64	1063.57	1063.71	1065	1059.93	1065.43
	315.642	1063.07	1063.79	1064.5	1064.43	1060.6	1064.57
	316.057	1063.21	1064	1063.5	1064.57	1060.53	1065.57
	316.471	1063.14	1062.86	1063.71	1064.57	1060.47	1065.86
	316.886	1062.71	1062.71	1063.71	1064.79	1060.17	1066.29
	317.301	1063.64	1063.64	1063.64	1065.21	1060.4	1066
	317.715	1062.36	1064.14	1063	1064.5	1060.23	1066.29
	318.13	1064.14	1062.93	1064	1065.21	1060.6	1066.14
	318.544	1063.64	1062.64	1062.5	1064.86	1060.47	1066
	318.959	1064.14	1063.64	1063.79	1064.29	1060.1	1067
	319.373	1063.64	1063.43	1064.14	1064.64	1060.13	1064.71
	319.788	1063	1063.86	1064.86	1065.86	1060.33	1065.71
	320.202	1064.07	1063.21	1064.36	1064.93	1060.3	1067.93
	320.617	1063.57	1063.21	1064.43	1064.5	1061	1066.93
	321.031	1064.07	1063.64	1063.64	1065.43	1060.6	1066.36
	321.446	1064.64	1062.93	1064.57	1065.07	1061.47	1068.07
	321.861	1063.93	1062.79	1063.57	1065.79	1060.93	1066.64
	322.275	1064.79	1065	1064.43	1065.93	1060.43	1066.64
	322.69	1064	1064.21	1064.71	1063.86	1060.87	1065.71
	323.104	1063.57	1063.79	1064.14	1065.5	1060.63	1066.36
	323.519	1064.43	1064.21	1064.14	1064.71	1060.3	1067.5
	323.933	1064.14	1063.07	1065.07	1065.71	1061.1	1067.71
	324.347	1064.29	1064.21	1064.21	1065.07	1060.77	1066.79
	324.762	1065	1064.14	1065.43	1065.64	1060.4	1067.43
	325.176	1062.64	1064.43	1064.5	1063.71	1061.2	1068.5
	325.591	1063.71	1063.57	1064.43	1066.07	1060.83	1067.07
	326.005	1064.21	1063.57	1065.07	1065.57	1060.67	1067.14
	326.42	1064.57	1063.5	1064.86	1064.86	1060.27	1067.14
	326.834	1062.71	1063.86	1065.29	1066.07	1060.13	1068.07
	327.249	1064.36	1064.5	1065.71	1066	1061.03	1068.07
	327.663	1064.14	1063.86	1064.71	1065.79	1061.07	1066.71
	328.078	1063.36	1062.86	1064.57	1065.14	1060.93	1068.14
	328.492	1064.07	1064.36	1064.86	1065.29	1061	1068.29
	328.906	1064.57	1064.07	1065.21	1066.93	1061.37	1067.14
	329.321	1064.14	1064.36	1064.79	1065	1061.37	1067.43
	329.735	1064.79	1064.43	1064.57	1066.21	1061.07	1068.71
	330.15	1064.64	1063.36	1063.5	1065.57	1060.97	1068.71
	330.564	1064.71	1063.79	1065.93	1066	1061.13	1068.71
	330.978	1063.79	1065.36	1064.07	1066.14	1061	1069.14
	331.393	1064.93	1064.57	1065	1066.71	1060.97	1069.71
	331.807	1063.36	1064.71	1065.57	1066	1061.3	1068.29
	332.222	1063.36	1064.64	1064.29	1066.64	1061.4	1068.71
	332.636	1064.36	1064.29	1065.29	1065.93	1060.97	1068.14
	333.05	1064.5	1064.36	1064.5	1066.71	1060.7	1067.07
	333.465	1064.79	1064.93	1064.21	1066.07	1060.43	1068.86
	333.879	1063.64	1065.43	1065.43	1066.29	1061.87	1070.07
	334.293	1064.93	1064.14	1065	1067.29	1061.53	1068.5
	334.708	1064.64	1064.29	1064.79	1067.43	1061.6	1069.14
	335.122	1064.93	1064.57	1065.43	1067.5	1061.33	1069.07
	335.536	1065.86	1065.43	1065.5	1065.79	1061.33	1069.93
	335.951	1065	1064.14	1064.5	1066.86	1061.57	1070.43
	336.365	1064.43	1063.93	1065.93	1067.29	1061.03	1069.64
	336.779	1064.29	1066.07	1064.79	1067.14	1061.63	1069.07
	337.194	1065.5	1064.5	1066.93	1066.29	1062.33	1070.5
	337.608	1064.36	1064.79	1065.21	1067.07	1061.33	1069.86
	338.022	1065.43	1065.71	1065.57	1067.5	1061.17	1070.36
	338.436	1064.14	1065.36	1065.07	1066.36	1060.57	1069.29
	338.851	1064.57	1065.93	1064.86	1067.86	1061.57	1070.43
	339.265	1066	1064.14	1066	1067.64	1062.07	1070.29
	339.679	1063.71	1065.93	1064.36	1067.07	1062.63	1069.86
	340.094	1064.79	1064.79	1065.07	1066.64	1061.43	1070.93
	340.508	1064.86	1066	1066.29	1068.36	1062.1	1070.43
	340.922	1064.57	1064.36	1065	1066.57	1061.47	1070.29
	341.336	1064.86	1065.14	1066.71	1067.36	1061.67	1070.36
	341.75	1064.29	1064.43	1066.14	1067.36	1061.5	1071.29
	342.165	1066.29	1065.21	1065.64	1068.36	1062.23	1071.14
	342.579	1064.93	1066.36	1066.29	1067.5	1061.5	1069
	342.993	1065.79	1065.57	1065.64	1067.29	1062.43	1072.29
	343.407	1065.14	1065.86	1065.93	1067.36	1062.53	1070.57
	343.822	1065.5	1065.5	1066.14	1068.43	1062	1071.14
	344.236	1065.79	1065.93	1066.71	1067.36	1061.27	1071.64
	344.65	1065.71	1064.86	1066.86	1068.14	1061.57	1070.64
	345.064	1064.79	1066.21	1065.93	1069.43	1061.27	1071.5
	345.478	1067	1066.71	1065.86	1067.07	1062	1072.14
	345.893	1064.14	1065.57	1066.79	1067.43	1061.23	1070.64
	346.307	1064.79	1066.21	1066.93	1069.43	1062.17	1070.5
	346.721	1066.21	1066.86	1065.86	1067	1061.3	1072.21
	347.135	1065.64	1066.57	1067.29	1069.57	1062.87	1072.21
	347.549	1065.71	1065.29	1065.36	1068.57	1062.07	1071.14
	347.963	1065.86	1065.86	1066.79	1067.93	1061.63	1072.14
	348.378	1065.43	1066	1066.71	1068.14	1061.37	1072.79
	348.792	1065.86	1066.5	1066.14	1068.21	1061.9	1073.07
	349.206	1066.5	1065.64	1066.07	1068.57	1061.93	1072.07
	349.62	1066.29	1067.07	1067.57	1069.57	1061.67	1073.21
	350.034	1065.79	1066.07	1066.71	1070.79	1061.53	1071.5
	350.448	1066	1066.57	1066.5	1068.14	1062.13	1072.29
	350.862	1066.86	1064.93	1067.07	1069.36	1061.4	1071.29
	351.276	1066.43	1067.79	1067.93	1067.43	1062.37	1072.5
	351.69	1066.5	1068.64	1066.21	1069.71	1062.2	1070.29
	352.105	1067.36	1067.86	1067.36	1068.21	1062.93	1071.14
	352.519	1066.86	1066.29	1066.93	1069.57	1061.63	1071.29
	352.933	1066.79	1068.36	1067.71	1071.14	1062.6	1072.29
	353.347	1066.93	1067.64	1067.93	1070.86	1061.27	1071.14
	353.761	1067	1067	1068.57	1070.14	1062.13	1072.21
	354.175	1066.21	1068.14	1067.93	1071.07	1061.67	1072.14
	354.589	1067.43	1068.21	1068.14	1070.71	1062.67	1071.5
	355.003	1066.93	1067.57	1069.43	1071.43	1061.83	1072.29
	355.417	1067.36	1068.5	1068.79	1070.64	1061.97	1072.07
	355.831	1067.07	1069.14	1069.64	1072.5	1062.03	1073.5
	356.245	1070.21	1069.07	1070.57	1072.71	1062.03	1073.14
	356.659	1068.71	1070.5	1069.71	1072.71	1061.97	1072.64
	357.073	1069	1070.43	1072.57	1076	1061.73	1072.21
	357.487	1069.86	1070.36	1070.57	1072.64	1061.2	1071.5
	357.901	1072.07	1073.64	1072.07	1074.86	1061.97	1071.21
	358.315	1070.93	1072.79	1072.86	1073.57	1062.1	1071.36
	358.729	1071.86	1072.14	1073.14	1075.71	1062.37	1072.29
	359.143	1072.5	1073.21	1073.79	1075.79	1062.6	1072.79
	359.557	1073.57	1074.5	1075.5	1074.86	1061.97	1071.71
	359.971	1074.93	1075.71	1076.86	1075.93	1061.9	1071.07
	360.385	1077.14	1076.71	1076.86	1077.71	1062.07	1073.07
	360.799	1075.43	1077.64	1077.86	1076.57	1061.93	1072.86
	361.213	1076.93	1079.93	1080.14	1079.57	1062.13	1073.43
	361.627	1079.14	1082.43	1078.86	1077.43	1062	1073.57
	362.041	1080.07	1082.57	1080.21	1079.5	1062.07	1071.93
	362.455	1081.07	1085.36	1081.43	1078.07	1062.23	1072.21
	362.869	1082.79	1083.86	1082.29	1076.43	1062.83	1073.36
	363.283	1082.14	1086.43	1083.93	1077.93	1061.57	1073.14
	363.697	1084.79	1085.93	1083.43	1080.07	1062.4	1073.64
	364.111	1084.14	1090.29	1084.57	1078.14	1061.9	1072.5
	364.524	1087.14	1090.21	1083.21	1079.07	1062.33	1073.86
	364.938	1085.64	1090.43	1084.64	1078.64	1062.8	1072.64
	365.352	1088.71	1091.86	1086.93	1079.5	1062.57	1073.43
	365.766	1088.14	1091.07	1086.71	1078.36	1062.43	1073.07
	366.18	1090.79	1093.79	1088.07	1076.5	1062.07	1071.64
	366.594	1089.21	1092.21	1090.21	1076.93	1061.8	1072.64
	367.008	1090.43	1095.93	1089.29	1078.71	1061.6	1073.07
	367.422	1092.86	1095.36	1089.57	1077.64	1062.1	1074.14
	367.836	1091.93	1097	1091.64	1077.29	1062.33	1073.43
	368.249	1093	1094.64	1090.57	1078	1062.43	1072.64
	368.663	1095.5	1097.21	1090.79	1076.64	1062.33	1073.5
	369.077	1094.36	1097.29	1090.5	1076.21	1062.43	1073.21
	369.491	1096.86	1097.21	1091.07	1076.5	1063	1073.29
	369.905	1093.86	1097.57	1088.71	1075.57	1062.47	1073.43
	370.319	1093.86	1099.21	1087.64	1075.71	1062.7	1072.79
	370.732	1096.86	1098.64	1087.93	1076.5	1063.1	1073.07
	371.146	1094.64	1098.79	1088.71	1075.86	1062.8	1072.57
	371.56	1098.36	1097.14	1088.57	1074.93	1062.67	1073.14
	371.974	1094.5	1099.14	1087.29	1074.5	1063.03	1071.57
	372.388	1097.86	1097.86	1088	1073.36	1062.63	1072.71
	372.801	1096.07	1099	1089.36	1073.93	1062.57	1074.07
	373.215	1093.14	1099.43	1087.57	1074.43	1062.63	1073.64
	373.629	1095.64	1096.43	1087.71	1073.21	1062.73	1073.14
	374.043	1096.86	1095.5	1085.57	1073.07	1061.87	1074.29
	374.456	1097.21	1097.86	1086.29	1074.86	1062.8	1073.21
	374.87	1095.43	1095.86	1086.93	1073.29	1062.77	1074
	375.284	1097	1095.29	1086.29	1073.93	1063	1074.5
	375.698	1094.57	1096.43	1087.86	1073.5	1062.7	1072.43
	376.111	1096.93	1095	1085.5	1073.29	1062.97	1073.79
	376.525	1092.07	1095.21	1085.71	1071.64	1062.77	1073.64
	376.939	1093.5	1096.43	1085.71	1072.71	1062.57	1073.21
	377.353	1094.5	1094.36	1084.43	1073.07	1062.6	1071.86
	377.766	1094.14	1093.93	1085.71	1072.57	1063.87	1072.5
	378.18	1096.36	1095.57	1084.86	1073.29	1063.6	1072.71
	378.594	1092.86	1093.43	1087.07	1073.14	1062.87	1074.43
	379.008	1093.36	1093.36	1085.36	1071.5	1062.33	1074.21
	379.421	1094.93	1093.29	1084.79	1071.93	1063.1	1073.64
	379.835	1092.29	1092.64	1086.29	1074.43	1062.6	1074.21
	380.249	1093.5	1094.21	1084.93	1072.86	1063.07	1074.43
	380.662	1095.07	1092.93	1085.79	1074.43	1063.57	1073.64
	381.076	1093.43	1095.21	1086.43	1073.64	1063.77	1074.29
	381.49	1092.79	1095.07	1086.64	1072.79	1063.57	1072.64
	381.903	1096.29	1093.07	1085.93	1074.21	1063.7	1074.21
	382.317	1092.79	1091.64	1085.43	1073.14	1062.77	1074.43
	382.731	1095.14	1094.43	1087.29	1074.29	1062.53	1074.43
	383.144	1094	1095.71	1086.57	1073.07	1063.4	1072.57
	383.558	1094.93	1093	1088.36	1072.57	1063.43	1074
	383.971	1094.14	1093.64	1087	1073.93	1063.37	1073
	384.385	1093.29	1094.14	1086.86	1073.86	1063.53	1073.64
	384.799	1094.43	1093.71	1086.57	1074.07	1062.5	1072.93
	385.212	1094.57	1096.93	1083.57	1074.57	1063.53	1074.93
	385.626	1093.79	1092.21	1087.29	1073.36	1063.7	1075.71
	386.039	1095.07	1094.86	1087.36	1073	1063.37	1073.21
	386.453	1092	1094.43	1085.93	1073.21	1063.2	1074.29
	386.867	1092.07	1091.29	1086.57	1072.5	1063.67	1074.36
	387.28	1094.43	1094.29	1085.79	1074.71	1063.63	1074.64
	387.694	1093.71	1092.86	1085.79	1074.21	1063.4	1073.43
	388.107	1096.29	1092.71	1085.86	1073	1063.2	1073.07
	388.521	1094.93	1093.14	1084.86	1073	1064.13	1074.71
	388.934	1094	1094.21	1086.64	1074.36	1062.73	1073.79
	389.348	1095.86	1091.79	1088.5	1074.71	1063.07	1075.14
	389.762	1094	1092.21	1086.79	1073.86	1063.87	1073.71
	390.175	1095.43	1093.29	1088.86	1074.29	1063.13	1074.57
	390.589	1093.21	1091	1086	1073.36	1062.97	1074.5
	391.002	1094.64	1091.57	1087.64	1075.07	1062.63	1072.21
	391.416	1093.36	1093.57	1086.93	1073.5	1063.37	1072.79
	391.829	1093.71	1094.64	1086.79	1074.79	1063.23	1074.57
	392.243	1094	1092.71	1089.86	1074.57	1063.6	1073.71
	392.656	1096.57	1094.36	1086.07	1074.93	1064.13	1075
	393.07	1094.57	1092.86	1088.36	1074.71	1062.7	1073.79
	393.483	1096.57	1090.71	1088.57	1074.29	1064	1074.71
	393.897	1094.79	1093	1087.71	1074	1063.17	1074.14
	394.31	1094.79	1093.14	1087.64	1076	1063.77	1074.14
	394.724	1095.79	1090.64	1088	1075.29	1064.1	1074.43
	395.137	1095.71	1093.14	1087.71	1074.21	1064.17	1075.29
	395.55	1095.93	1092.93	1088.57	1074.43	1063.9	1074.93
	395.964	1092.86	1091.71	1089.86	1074.29	1063.57	1074.57
	396.377	1094.71	1092.43	1088.79	1072.14	1063.63	1072.86
	396.791	1092	1089.93	1089.5	1075.29	1064.23	1073.5
	397.204	1095.21	1091.93	1089.93	1072.71	1063.53	1072.43
	397.618	1093.64	1088.79	1090.36	1074.71	1063.57	1074
	398.031	1093.29	1093	1089.86	1075.21	1063.83	1073.93
	398.444	1092.93	1092.21	1088.71	1074.07	1063.97	1074.93
	398.858	1092.71	1092	1088.57	1074.36	1064.03	1074.43
	399.271	1092.79	1092.21	1089.71	1073.93	1063.53	1074.21
	399.685	1090.43	1090.79	1091.21	1074.71	1064.13	1075.14
	400.098	1095.71	1091.86	1090.36	1074.14	1064	1074.64
	400.511	1094.5	1091.64	1090.93	1076.43	1064.13	1075.14
	400.925	1094.43	1090.57	1092.93	1076.36	1064	1074.43
	401.338	1094.07	1090.36	1090.14	1074.57	1064.37	1073.93
	401.752	1093.43	1090.5	1092.43	1076.21	1064.27	1074.86
	402.165	1089.64	1091.71	1092.36	1075	1063.7	1072.29
	402.578	1094.79	1089.29	1092.29	1075.21	1065.37	1072.93
	402.992	1093.71	1092.14	1091.57	1074.21	1064.8	1073.5
	403.405	1092	1090.57	1090.21	1074.64	1063.97	1073.36
	403.818	1092.57	1088.21	1092.07	1074.57	1063.87	1074.86
	404.232	1092.79	1088.5	1092.71	1075.64	1064.43	1075.21
	404.645	1092	1089.93	1093.57	1075.86	1064.27	1073.79
	405.058	1092.57	1089.5	1093.64	1073.43	1065	1072.14
	405.472	1091.93	1089.64	1094	1075	1064.47	1073.29
	405.885	1092.93	1091.36	1094.43	1075.79	1064.17	1073.79
	406.298	1091.64	1088.21	1094	1074.07	1064.2	1073
	406.711	1092.64	1091.21	1094.57	1074.71	1064.27	1073.93
	407.125	1092.14	1089.64	1094.71	1075.86	1064.6	1072.86
	407.538	1091.21	1089.07	1093.64	1074.5	1064.33	1074.5
	407.951	1092	1089.79	1094.64	1074	1063.83	1074.57
	408.365	1091.5	1088.14	1094.14	1074.93	1064.73	1074.14
	408.778	1093.86	1088.93	1094.21	1074	1064.87	1074.36
	409.191	1091.64	1088.93	1094	1074.64	1064.37	1074.14
	409.604	1091.64	1090.93	1098.5	1074.86	1064.87	1074.43
	410.018	1093.43	1089.36	1095.36	1076.43	1064.93	1074.36
	410.431	1092.93	1087.64	1098.21	1075.86	1064.17	1074
	410.844	1092.07	1089.5	1095.93	1076.86	1064.77	1073.79
	411.257	1090.93	1090.5	1096.93	1074.21	1064.17	1074.79
	411.67	1091.36	1089.21	1095.79	1077.5	1064.5	1074.21
	412.084	1092.14	1088.57	1099.29	1074.43	1064.57	1074.43
	412.497	1090.64	1087.21	1099.29	1076	1064.5	1073.64
	412.91	1093.5	1090.29	1096.71	1076.14	1064	1074.21
	413.323	1092.71	1091.29	1099.43	1075.57	1064.7	1073.21
	413.736	1092.64	1090.93	1097.57	1075.5	1064.53	1072.71
	414.15	1092.71	1088.29	1098.93	1076.64	1064.73	1072.93
	414.563	1091.14	1088.21	1100.57	1074.93	1064.33	1075.14
	414.976	1091.79	1089.5	1096.79	1076.86	1065.93	1074.93
	415.389	1092	1089.57	1098.29	1074.21	1064.47	1073.57
	415.802	1094	1089.43	1099.64	1075.79	1065	1073.29
	416.215	1093.5	1090.57	1099.21	1074.29	1065.2	1072.64
	416.628	1093.79	1091	1101.21	1075.43	1064.4	1074
	417.042	1092.57	1092.21	1099.79	1076.14	1064.6	1074.21
	417.455	1093.29	1092.21	1101.07	1076.21	1065.2	1075.07
	417.868	1093.14	1091.57	1101.57	1074.64	1065.13	1074.07
	418.281	1092.57	1092.57	1099.86	1075.57	1065.1	1073.36
	418.694	1094.43	1091.86	1100.64	1075.07	1065.77	1073.5
	419.107	1094.36	1091.64	1100.71	1075.14	1065.27	1072.86
	419.52	1094.29	1093.21	1101.93	1074.86	1065.13	1072.93
	419.933	1091.36	1091.43	1102.79	1075.07	1065.83	1074.07
	420.346	1093.5	1091.43	1101.14	1076.21	1065.63	1072.86
	420.759	1095.43	1092.43	1102.71	1076.21	1065.63	1073.07
	421.173	1093.93	1092.43	1101.57	1076.5	1065.7	1073.71
	421.586	1095	1092.5	1104.07	1075.64	1065.97	1074.64
	421.999	1093.14	1093.86	1102.07	1073.57	1065.03	1073.29
	422.412	1092.86	1091.14	1102.29	1074.86	1064.87	1072.64
	422.825	1096	1092.93	1104.21	1076.71	1065.07	1073.43
	423.238	1094.71	1093.64	1104.29	1076.64	1066.07	1074.14
	423.651	1095.5	1092.86	1102.93	1075.36	1065.3	1073.21
	424.064	1097.5	1095.29	1104.64	1075.21	1065.77	1073.64
	424.477	1093.21	1092.43	1105.29	1076	1065.2	1073
	424.89	1095.29	1094.71	1104.43	1074.86	1066.2	1072.86
	425.303	1094.86	1094.5	1104.93	1075.36	1064.97	1071.64
	425.716	1095.29	1095	1106.86	1075.29	1065.37	1072.71
	426.129	1094.64	1093	1103.29	1074.07	1065.5	1072.29
	426.542	1097.14	1093.57	1103.14	1075.93	1065.1	1073.93
	426.955	1095.57	1092.43	1105.14	1075.5	1064.4	1073.57
	427.368	1097.21	1095.71	1103.71	1076.07	1065.83	1072.71
	427.781	1095.79	1095.29	1103.93	1076	1065.6	1072.5
	428.194	1097.57	1094.29	1106.57	1075.21	1065.63	1071
	428.607	1096.71	1096.57	1106.5	1075.79	1064.8	1071.43
	429.02	1096	1095.43	1105.5	1075.07	1065.6	1073.36
	429.433	1097.21	1095.21	1106.43	1075.29	1065.07	1073.29
	429.846	1097.57	1095.79	1107.71	1073.29	1066	1073
	430.258	1096.5	1097.07	1104.86	1074.14	1065.33	1071.93
	430.671	1096.93	1097.86	1105.79	1076.5	1065.6	1072.14
	431.084	1096.64	1097.86	1106.29	1075.29	1064.8	1072.5
	431.497	1098.71	1098.07	1104.71	1074	1065.1	1071.79
	431.91	1099.21	1095.79	1106.14	1076.43	1065.2	1071.21
	432.323	1098.14	1097.93	1106.64	1075.07	1066.1	1073.14
	432.736	1095.21	1097.64	1104.64	1074.64	1064.87	1072
	433.149	1098.86	1096.36	1107.57	1075.64	1064.9	1073.36
	433.562	1095.21	1097.21	1109	1074.21	1065.2	1071.36
	433.975	1098.14	1096.36	1106.21	1074	1065.53	1071.86
	434.387	1098.29	1098.64	1106.79	1075.07	1065.17	1070.64
	434.8	1100.79	1097.21	1106.07	1075.57	1065.73	1072.93
	435.213	1098.57	1094.5	1107.79	1075.79	1065.63	1072.5
	435.626	1098.43	1096.79	1106.86	1076.36	1066.57	1072
	436.039	1097.36	1095.93	1106.71	1076.21	1066.6	1073
	436.452	1099.57	1095.71	1106.43	1074.14	1065.3	1072.43
	436.865	1098.43	1097.21	1104.64	1075.14	1065.23	1072.07
	437.277	1096.93	1096.36	1109.71	1075.14	1065.37	1072.07
	437.69	1097.43	1096.29	1104.93	1074.43	1064.97	1071.21
	438.103	1100.21	1095.86	1106.71	1075.79	1066.33	1072.21
	438.516	1099.5	1096.86	1106.64	1075.57	1065.43	1073.07
	438.929	1100.86	1095.64	1108.36	1074.21	1066.07	1071.86
	439.341	1100.07	1096.5	1104.57	1074.71	1065	1071.29
	439.754	1099.57	1095.07	1106.86	1074.93	1065.8	1073.64
	440.167	1096.57	1096	1106.86	1074.86	1066.07	1070.79
	440.58	1098.71	1096.93	1105.93	1074.21	1064.97	1072
	440.992	1098.57	1096.43	1107	1073.14	1066.1	1072.79
	441.405	1097.57	1095.71	1109.29	1074.93	1065.13	1070.79
	441.818	1100.36	1096.57	1105	1074.43	1065.67	1070.93
	442.231	1098.64	1097.93	1107	1076.21	1065.63	1072.5
	442.643	1099	1095.5	1106.5	1074.64	1065.5	1071.29
	443.056	1100.14	1095.86	1107.57	1074.93	1066.03	1071.36
	443.469	1098.5	1095.86	1105.86	1074.57	1065.97	1072.29
	443.882	1101.36	1094.71	1108.07	1074.86	1065.33	1071.5
	444.294	1100.14	1096.07	1107.79	1074.93	1065.07	1071.36
	444.707	1102.86	1094.57	1107.43	1076.29	1065.8	1070.86
	445.12	1099.71	1095.21	1107.5	1074.36	1065.57	1070.21
	445.532	1100.5	1096.5	1108.29	1074.36	1065.93	1072.14
	445.945	1101.57	1096	1107.21	1074.07	1065.53	1071.07
	446.358	1101.5	1097.21	1105.86	1075.21	1066	1073.29
	446.77	1099.43	1095.79	1109.93	1076.43	1065.5	1070.5
	447.183	1100.71	1095.43	1110.21	1075.64	1065.5	1072.07
	447.596	1102.07	1096.07	1105.14	1074.57	1066.57	1069.64
	448.008	1098.71	1097.5	1108.64	1074.57	1065.47	1070.79
	448.421	1099.71	1095.29	1108.71	1074.79	1066.13	1070.5
	448.834	1099.14	1097	1108.71	1074.5	1065.53	1070.93
	449.246	1098.07	1094.93	1110.14	1075.21	1065.5	1070.36
	449.659	1101.21	1094.43	1108.07	1074.5	1066.1	1070.14
	450.072	1098.43	1097.14	1109.36	1076.43	1066.27	1071.79
	450.484	1099.36	1096.07	1106.71	1075	1065.37	1073.29
	450.897	1101.21	1096.21	1108.5	1074.21	1066.23	1070.5
	451.309	1100	1096.43	1109.5	1074.71	1066.1	1070.36
	451.722	1099.71	1094.79	1105.57	1074.43	1066.33	1070.79
	452.135	1102.21	1095.93	1106.79	1074.71	1065.47	1071.57
	452.547	1100.5	1095.64	1107.29	1074.57	1065.4	1070.43
	452.96	1100.93	1096.29	1110.5	1074.79	1066.07	1071.36
	453.372	1099.36	1096.36	1110.71	1075.57	1065.63	1071.79
	453.785	1100.14	1095.79	1108.29	1074.07	1066.33	1070.57
	454.198	1101.36	1095.36	1107.36	1073.93	1066.1	1069.93
	454.61	1097.79	1094.5	1110.86	1073.93	1066.3	1069.21
	455.023	1103	1095	1111.86	1075.21	1065.43	1071.43
	455.435	1099.86	1095.14	1108.64	1074	1066.07	1071.5
	455.848	1100.5	1094.43	1106.71	1073.93	1065.53	1069.79
	456.26	1100.14	1095.07	1111.14	1073.57	1065.27	1070.43
	456.673	1099.43	1094.71	1110.36	1073.07	1066.13	1069.79
	457.085	1100.43	1096.14	1109.5	1074.71	1066.03	1071.21
	457.498	1100.36	1095.21	1109.21	1072.5	1065.5	1070.64
	457.91	1103.14	1094	1109.86	1074.64	1066.33	1071.93
	458.323	1100.93	1097.21	1111.21	1074	1065.1	1069.57
	458.735	1100.64	1095	1111.29	1073.5	1065.33	1069.07
	459.148	1098.64	1093.07	1109.29	1072.5	1065.3	1069.86
	459.56	1100.57	1096.43	1111.5	1074.29	1065.87	1069.64
	459.973	1100.14	1093.36	1111.14	1073.36	1065.53	1069.36
	460.385	1100.43	1094.5	1109.79	1072.5	1065.53	1071.07
	460.798	1099.29	1094.71	1110.14	1073.64	1065.77	1071.36
	461.21	1099.93	1096.07	1112.5	1073.43	1065.2	1071
	461.622	1099.71	1094.71	1110.57	1074.5	1065.5	1070.07
	462.035	1100.71	1098.07	1110.93	1074.93	1066.43	1069.64
	462.447	1100.29	1095.64	1111.21	1071.93	1066.2	1069.43
	462.86	1097.93	1094.64	1110.21	1073.21	1066.63	1071.29
	463.272	1099.71	1096.14	1110.21	1073.5	1065.5	1069.79
	463.685	1100.29	1098.79	1111.29	1074.64	1066.53	1072.5
	464.097	1100.29	1094	1110.79	1072.43	1066.13	1069.93
	464.509	1099.5	1095.79	1111.07	1073.43	1066.4	1070.57
	464.922	1101	1098.14	1113.29	1074.86	1066.27	1069.14
	465.334	1100	1095.71	1110.93	1074.43	1064.9	1070
	465.747	1099.57	1094.71	1113.29	1074.5	1065.77	1071.86
	466.159	1098.5	1097.5	1113.21	1071.86	1065.67	1069.5
	466.571	1099.64	1096.57	1111.29	1072.36	1065.6	1069.43
	466.984	1099.43	1095.07	1113.79	1072.71	1066.27	1069.64
	467.396	1102.79	1095.64	1109.07	1074.79	1065.27	1069.93
	467.808	1102.5	1094.36	1113.29	1072.79	1066.23	1070.36
	468.221	1098.29	1093.5	1112.93	1072.93	1066.27	1069.43
	468.633	1098.79	1096.21	1111.71	1074.21	1066.07	1069.43
	469.045	1100.5	1096.14	1112.86	1072.93	1065.43	1070.5
	469.458	1099.57	1097.93	1112.07	1073	1066.2	1069.21
	469.87	1100.79	1099.36	1113.43	1073.21	1066.43	1069.36
	470.282	1097	1096.79	1114.29	1073.14	1066.1	1070
	470.695	1100.71	1097.43	1111.21	1073.21	1066.57	1068.93
	471.107	1100.07	1096.86	1113.29	1074.29	1065.63	1068.93
	471.519	1099	1098.36	1113.43	1072.64	1065.83	1069.43
	471.931	1097.71	1098.71	1114.71	1073.07	1066.13	1069.64
	472.344	1099.79	1097.79	1113.29	1072.5	1065.87	1068.36
	472.756	1100.64	1097.79	1114.36	1075.43	1065.83	1070.43
	473.168	1099.71	1098.57	1113.43	1073.71	1065.2	1070.07
	473.58	1100.93	1097.86	1113.43	1074.64	1065.97	1068.93
	473.993	1101.43	1097.5	1114.29	1073.14	1066.03	1068.93
	474.405	1102.64	1096.93	1114.07	1072.71	1065.67	1069.43
	474.817	1100.14	1097.5	1116.07	1074	1066.8	1068.64
	475.229	1100.21	1097.93	1114.43	1073.79	1065.83	1068.21
	475.642	1101	1099.14	1110.86	1073.64	1066.33	1069
	476.054	1101.71	1098.29	1116.57	1073.14	1065.5	1068.64
	476.466	1100.43	1099.93	1116.5	1073.71	1065.63	1069.86
	476.878	1103.29	1100.64	1113.29	1073.64	1066.43	1070.29
	477.29	1099.07	1099.57	1115.29	1074	1065.6	1068.36
	477.703	1101.57	1100.5	1115.57	1073.57	1066.53	1068.64
	478.115	1100.36	1098.86	1115.79	1072.93	1066.4	1069.57
	478.527	1101	1100.71	1112.86	1073.64	1066.07	1069.14
	478.939	1101.86	1099.93	1114.64	1073.43	1065.37	1069.07
	479.351	1101.5	1099.5	1114.93	1073.07	1066.73	1070.5
	479.763	1101.07	1102.43	1117.21	1075.07	1065.43	1068.21
	480.176	1102.14	1099.71	1115.5	1075.5	1066.27	1069.29
	480.588	1102.14	1101.21	1115.86	1073.29	1065.33	1067.71
	481	1099.86	1101.79	1115.79	1074.5	1065.23	1069.86
	481.412	1101.07	1101.36	1117.93	1073.21	1065.77	1069.07
	481.824	1105.86	1100.79	1114.07	1074.14	1066.37	1068.5
	482.236	1104.36	1101.29	1114.5	1074.36	1065.8	1069.21
	482.648	1102.79	1103	1116.36	1075.57	1065.97	1068.79
	483.06	1099.29	1100.07	1114.64	1074.14	1066.6	1068.93
	483.473	1101.64	1102.71	1117.07	1075.29	1065.5	1068.57
	483.885	1101.43	1102.29	1118.29	1075.5	1066.2	1068.43
	484.297	1101.29	1101.07	1115.86	1075.43	1066.2	1070
	484.709	1103.21	1104.36	1118	1075.79	1065.9	1069.07
	485.121	1102.5	1102.86	1115.36	1075.93	1065.87	1070.29
	485.533	1102.64	1099.79	1115.29	1075.93	1066.3	1069.14
	485.945	1101.07	1102.36	1116.71	1074.86	1066.17	1068.57
	486.357	1102.79	1103.14	1113.71	1075.43	1065.4	1068.43
	486.769	1105.43	1101.36	1116.86	1076.14	1065.8	1069.79
	487.181	1101.29	1104.21	1114.5	1075.36	1065.83	1069.43
	487.593	1100.93	1102.36	1117	1074.86	1065.97	1066.64
	488.005	1101.79	1105.14	1116.79	1076.57	1066.1	1069.21
	488.417	1105.64	1102.71	1115.93	1075.29	1066.07	1069
	488.829	1106.14	1103.57	1114.86	1077.07	1065.77	1067.29
	489.241	1103.57	1100.57	1116.21	1076.57	1066	1068.57
	489.653	1102.21	1102	1118.64	1074.5	1065.7	1069
	490.065	1106.71	1102.07	1116	1077.29	1065.5	1069.57
	490.477	1102.21	1102.79	1115.86	1075.79	1066.07	1068.93
	490.889	1102	1103.57	1116.07	1075.93	1066.2	1068.36
	491.301	1104.5	1102.71	1118.43	1075.86	1065.67	1069.29
	491.713	1105	1105.71	1117.64	1076.57	1066.97	1070.57
	492.125	1104.07	1102.93	1118.64	1076.14	1065.97	1069.07
	492.537	1103.43	1102.29	1115.14	1076.93	1066.3	1069.36
	492.949	1104.71	1105.36	1114.14	1077.71	1066.33	1069.14
	493.361	1102.86	1103.71	1117.93	1077.21	1066.2	1068.93
	493.773	1105.86	1104.14	1120.86	1077.93	1066.8	1068.36
	494.185	1103.64	1103.5	1116.43	1077.36	1066.73	1069.93
	494.597	1103.71	1105.71	1115.5	1078	1065.73	1068.43
	495.009	1105.71	1104.36	1116.5	1076.71	1065.97	1069.21
	495.42	1104.57	1106.71	1117.71	1078.57	1066.4	1069.07
	495.832	1104.71	1106.93	1117.14	1078.64	1066.37	1069.79
	496.244	1103.21	1103	1118.07	1078.07	1066.13	1069.07
	496.656	1105	1104.43	1118.64	1079.07	1066.1	1069.79
	497.068	1105.71	1103.79	1116.86	1078.86	1065.97	1069.5
	497.48	1104	1106.43	1115.29	1078.29	1065.73	1070.64
	497.892	1106.64	1103.71	1116.43	1080.14	1066.17	1069.71
	498.304	1105	1106.64	1116.71	1079.71	1065.97	1068.86
	498.715	1107.07	1104	1115.71	1079.79	1065.5	1069.07
	499.127	1104.86	1106.14	1119	1080.21	1067.2	1070.07
	499.539	1105.14	1105.07	1117.29	1079.29	1065.63	1068.93
	499.951	1104	1104.93	1115.5	1078.86	1067	1070.71
	500.363	1103.71	1106.64	1118.79	1079	1065.77	1068.57
	500.775	1105	1106.43	1117.64	1081.21	1066.37	1069.21
	501.186	1102.43	1106.86	1117.64	1080.86	1066.4	1069.07
	501.598	1106.43	1105.43	1117.07	1081.21	1066.4	1069.93
	502.01	1105.93	1104.29	1117.5	1080.43	1067.23	1070.14
	502.422	1106.21	1104.79	1117.21	1081.5	1066.33	1070.07
	502.834	1104.5	1103.64	1117.43	1080.71	1066.87	1071.57
	503.245	1104.93	1108.64	1115.64	1080.5	1065.87	1069.43
	503.657	1105.43	1104.64	1117.93	1080.21	1066.07	1070.14
	504.069	1105.07	1107.07	1120.36	1083.14	1066.4	1070.43
	504.481	1104.21	1105	1118.79	1081.14	1066.87	1069.36
	504.892	1104.5	1105.93	1119.43	1082	1066.9	1069.5
	505.304	1104.64	1105.29	1117.5	1082.36	1066.07	1069.07
	505.716	1104.29	1106.29	1116.79	1083.43	1066.63	1071.71
	506.128	1104.43	1106.86	1115.21	1081	1065.43	1069.71
	506.539	1101.93	1104.21	1118.93	1083.21	1065.93	1070.29
	506.951	1106.29	1104.57	1118.29	1081.86	1065.83	1070.14
	507.363	1107.5	1103.29	1117.07	1081.93	1066.17	1069.5
	507.774	1104.86	1105.93	1116.29	1083.43	1066.4	1069
	508.186	1105.57	1106.64	1117.64	1083.43	1066.63	1071.29
	508.598	1105.07	1105.36	1115.93	1086.14	1064.57	1070.21
	509.009	1103.5	1104.79	1119	1084.57	1066.63	1071.14
	509.421	1104.64	1107.07	1118.93	1083.07	1066.07	1070.14
	509.833	1104.14	1104.64	1117.43	1082.5	1066.07	1069.71
	510.245	1104.43	1106.14	1118.93	1085.21	1065.53	1070.14
	510.656	1104.36	1106.21	1118.36	1084.57	1066.1	1070.43
	511.068	1105.86	1105.43	1121.29	1085.86	1066	1070.79
	511.479	1106.43	1103.71	1120.43	1083.43	1066.07	1070.57
	511.891	1103.79	1104.29	1118.5	1083.43	1066	1070.64
	512.303	1104	1106.43	1119.93	1086.64	1066.4	1071.21
	512.714	1106.21	1105.64	1120.07	1085.71	1065.73	1071.5
	513.126	1104.93	1105.43	1120.79	1084.14	1066.23	1069.43
	513.538	1103.21	1106.64	1119.79	1085.14	1066.93	1070.29
	513.949	1104.07	1106.29	1120.5	1087	1066.17	1071.93
	514.361	1105.07	1106.29	1120	1085.07	1065.87	1070.36
	514.772	1105.5	1105.79	1119.57	1087.07	1066.47	1070.71
	515.184	1104.36	1105.5	1121.93	1089.57	1065.6	1071.21
	515.595	1105	1106.21	1121.57	1086.43	1065.43	1071.36
	516.007	1107.29	1106.57	1119.79	1086.14	1066.4	1071.29
	516.419	1105.5	1103.71	1122.79	1085.21	1066.2	1070.71
	516.83	1103.86	1105.64	1121.57	1088.29	1066.5	1071.5
	517.242	1104.5	1106.43	1119.93	1086.14	1066	1069.93
	517.653	1103.57	1103	1118.43	1088.86	1066.37	1071.5
	518.065	1104.14	1106.71	1120.71	1089.29	1066.83	1071.64
	518.476	1106	1105.57	1122	1086.71	1065.7	1071.07
	518.888	1102.86	1104.93	1119.71	1088.43	1066.77	1071.79
	519.299	1101.71	1106.64	1120	1087.57	1066	1072.29
	519.711	1102.29	1105	1122.64	1090.21	1066.63	1072.79
	520.122	1103.57	1105.5	1117.79	1087.5	1065.83	1071.79
	520.534	1105.57	1105.64	1120.71	1092.29	1066.5	1071.71
	520.945	1101.36	1103.36	1121.57	1086.71	1066.03	1072
	521.357	1105.5	1106.79	1120.79	1089.29	1066.37	1072.64
	521.768	1102.21	1104.79	1120.43	1089.43	1067.07	1071.36
	522.18	1103.86	1106.57	1123.07	1091.36	1067.03	1071.86
	522.591	1103.21	1106.86	1120.93	1089.29	1065.87	1073.79
	523.003	1103.64	1107.79	1121.21	1089.14	1066.27	1071.79
	523.414	1104	1108.43	1121.21	1089.64	1066.5	1071.64
	523.826	1104.07	1107.14	1120.14	1089.86	1066.3	1071.71
	524.237	1102.5	1105.29	1121.57	1092.36	1066.67	1072.43
	524.648	1105.21	1106.93	1122.36	1091.07	1065.6	1072
	525.06	1102.57	1104.43	1123.07	1090.79	1066.17	1072.36
	525.471	1101	1107.14	1118.43	1092.07	1066.5	1072.79
	525.883	1102.36	1107	1123.07	1090.57	1065.67	1072.29
	526.294	1103.93	1106.79	1123.79	1091.21	1066.23	1073.07
	526.705	1102.5	1105.29	1120.57	1091.29	1065.9	1072.64
	527.117	1103	1104	1120.86	1093.14	1066.37	1072.86
	527.528	1101.64	1104.21	1121.14	1092.29	1066.4	1073.43
	527.94	1103.21	1105.43	1122.36	1091.79	1066.63	1073.21
	528.351	1102.36	1106.57	1124.14	1095	1066.67	1074.14
	528.762	1103.79	1107.79	1120.79	1093.21	1065.87	1073.5
	529.174	1101.64	1108.43	1122.43	1092.36	1065.47	1074
	529.585	1102	1105.21	1120.21	1093.07	1065.7	1072.86
	529.996	1102.29	1107.5	1124.57	1093.57	1065.83	1073
	530.408	1101.36	1107.43	1125.21	1093.43	1067.1	1072.93
	530.819	1101.14	1104.79	1123.86	1092.14	1066.77	1071.07
	531.23	1102	1108.79	1121.79	1094.86	1066.27	1073.43
	531.642	1102.29	1107.43	1122.5	1093.93	1066.93	1073.36
	532.053	1104.14	1106.29	1126.36	1092.64	1067.2	1073.14
	532.464	1103.43	1106.14	1123.79	1093.79	1067.03	1073.5
	532.875	1105.57	1105.57	1125.79	1096.43	1066.33	1071.86
	533.287	1103.71	1106.36	1124.29	1095.5	1067.07	1073.64
	533.698	1100.79	1106.5	1124.21	1095.14	1065.5	1075.29
	534.109	1100.57	1107.71	1123.07	1095.57	1065.57	1073.21
	534.521	1100.93	1106.64	1126.07	1097.57	1066.03	1072.5
	534.932	1102.57	1107.07	1123.07	1095.79	1066.67	1073.5
	535.343	1104.36	1108.21	1122.71	1096.86	1066.67	1074.5
	535.754	1101.36	1107.14	1126.86	1096.36	1066.17	1073.57
	536.166	1101.93	1106.57	1125.14	1097.21	1066.63	1075
	536.577	1105.14	1107.86	1124.43	1098	1066.53	1074.07
	536.988	1101.36	1106.29	1124.21	1097.86	1066.07	1073.14
	537.399	1103.36	1106.14	1125.64	1097.36	1066.3	1075
	537.81	1100.29	1107.14	1124.5	1098.43	1066.23	1073.93
	538.222	1103.14	1105.36	1126.71	1099.21	1066.1	1073.07
	538.633	1103.57	1106.93	1128	1098.64	1066.93	1074.07
	539.044	1102.71	1104.86	1126	1097.5	1066.1	1072.93
	539.455	1102.64	1106.64	1124.21	1097.57	1067.2	1074
	539.866	1101.79	1106.14	1124.5	1097.14	1066.47	1072.71
	540.278	1102.5	1107.93	1126.43	1099.64	1066.5	1072.29
	540.689	1102.21	1106.21	1126.57	1100.07	1065.93	1073.29
	541.1	1104.79	1108.07	1126.64	1100.07	1066.67	1074.29
	541.511	1101.86	1107.93	1126.79	1099.43	1065.53	1072.21
	541.922	1104.5	1107.64	1126.57	1099.64	1066.03	1074.43
	542.333	1101.79	1108.29	1125.57	1099	1066.07	1073.71
	542.744	1102.86	1108.36	1125.43	1099.29	1066.77	1074.29
	543.155	1102.64	1107.57	1124.86	1097.93	1066	1074.5
	543.567	1103.93	1109.21	1126.43	1099.93	1066.83	1074.71
	543.978	1101.93	1108	1128.71	1098.79	1065.93	1073.93
	544.389	1103.21	1106.21	1127.64	1099.93	1067.63	1073.79
	544.8	1104.86	1106.43	1127.5	1100.64	1066.37	1073.5
	545.211	1105.07	1108	1128	1100.21	1066.5	1072.79
	545.622	1101.21	1109.79	1124.36	1102.07	1066.71	1073.93
	546.033	1101.79	1109.43	1124.36	1101.43	1066.69	1073.21
	546.444	1102.14	1108	1129.57	1101.5	1066.23	1074.93
	546.855	1101.86	1107.5	1126.29	1100.07	1066.91	1074.5
	547.266	1102.43	1107.57	1127.86	1101.07	1066.32	1074.93
	547.677	1102.5	1107.57	1126.71	1102	1065.67	1074.07
	548.088	1104.64	1108.14	1127.07	1102.21	1066.13	1073.79
	548.499	1101	1109	1126.93	1100.07	1066.93	1075.14
	548.91	1101.86	1109.57	1131	1100.64	1065.93	1074.5
	549.321	1104	1109.36	1129.21	1101.5	1066.77	1074.21
	549.732	1101.57	1107.79	1127.36	1103.21	1065.93	1075.29
	550.143	1103.07	1107.5	1127.64	1100.79	1066.4	1074.29
	550.554	1105.36	1108.64	1128.57	1100.71	1066	1073.71
	550.965	1105	1108.43	1127.14	1099.36	1066.67	1075.21
	551.376	1101.5	1107.21	1128.57	1100.79	1066.3	1076.21
	551.787	1104.86	1108.07	1125.93	1102	1066.67	1075.29
	552.198	1101.71	1108.57	1127.5	1101.86	1065.97	1074.93
	552.609	1105.5	1108.07	1126.71	1102	1067.03	1075.57
	553.02	1103.14	1107.64	1126.86	1100.36	1066.53	1074.71
	553.431	1103.64	1107.79	1129.29	1102.64	1066.03	1074.14
	553.842	1105.36	1108.14	1127	1101.29	1066.13	1074.71
	554.253	1101.86	1108.36	1125.36	1103.21	1066.57	1074.5
	554.664	1106	1107.64	1129.71	1102.07	1067.2	1076.79
	555.075	1103	1109.36	1126.5	1103.86	1066.3	1074.79
	555.486	1103.29	1109.07	1129	1102.5	1066.13	1075.36
	555.897	1103.64	1108.5	1129.36	1102.07	1065.7	1075.5
	556.308	1104.07	1112.07	1128.64	1101	1066.07	1076.36
	556.718	1104.07	1109.14	1127.21	1102.36	1066.2	1074.36
	557.129	1102.29	1108.86	1128.5	1099.29	1065.27	1074.57
	557.54	1105.43	1108.5	1126.57	1102.64	1066.77	1076.07
	557.951	1104.93	1107.86	1126.93	1101.36	1066.4	1074.07
	558.362	1102.14	1109.64	1126.57	1103.64	1065.8	1075.21
	558.773	1104.29	1109.29	1127.79	1102.71	1066.03	1075.64
	559.184	1106.71	1110.14	1125.71	1103.5	1066.13	1075.5
	559.594	1104.14	1109.36	1128	1105.57	1065.7	1074.07
	560.005	1103.79	1107.57	1128.57	1102.14	1066	1075.57
	560.416	1105.29	1107.57	1125.43	1102.43	1065.43	1076
	560.827	1103.43	1106.29	1126.5	1103.14	1067.03	1074.29
	561.238	1103.5	1109.36	1127.71	1103.86	1066.03	1075.07
	561.648	1104.43	1109.43	1128.07	1100.86	1066.17	1075.07
	562.059	1106.64	1109.07	1124.5	1102.57	1065.6	1075.86
	562.47	1107	1109.86	1125.43	1102.71	1065.4	1075.43
	562.881	1105.79	1107.57	1127.86	1102.36	1066.43	1075.43
	563.292	1103.93	1109.07	1127.57	1104.43	1066.57	1075
	563.702	1104.43	1107.86	1128	1104.86	1066.17	1074.5
	564.113	1104.64	1110.36	1126.43	1104.21	1065.73	1074.29
	564.524	1104.86	1107	1126	1104.43	1065.93	1075.21
	564.935	1102	1108.36	1125.57	1104.43	1065.7	1076.07
	565.345	1105.71	1107.5	1127.43	1101.5	1065.97	1075.43
	565.756	1103.14	1108.43	1125.36	1103.07	1066.03	1074.07
	566.167	1105.07	1110.71	1126.14	1104.36	1066.03	1074
	566.578	1107.5	1110.86	1125.43	1103.36	1066.4	1074.64
	566.988	1102.29	1107.79	1124.57	1103.14	1066.3	1074.79
	567.399	1103.57	1110.29	1124.93	1103.71	1066.07	1076.79
	567.81	1102.36	1108.36	1126.14	1101.36	1065.8	1075.21
	568.22	1104.14	1109.5	1126.86	1102.14	1065.63	1075.07
	568.631	1104.14	1106	1123.93	1101.93	1066.27	1074.57
	569.042	1103.36	1107.86	1123.29	1102.79	1065.27	1074.64
	569.452	1103.5	1107.07	1126.36	1101.79	1066.4	1074.14
	569.863	1104.5	1106.29	1121.71	1104.57	1065.93	1073.71
	570.274	1103.43	1107.07	1124.79	1101.86	1065.67	1075.14
	570.684	1104.5	1106	1127	1103.29	1065.6	1076.07
	571.095	1103	1107.93	1123.79	1103.57	1065.63	1075.5
	571.506	1102.5	1106.21	1124.29	1099.29	1066.67	1074.21
	571.916	1103.21	1107.93	1122.5	1101.93	1065.63	1074.64
	572.327	1104.43	1108.71	1122.14	1103.29	1065.93	1075.36
	572.738	1103.14	1107.5	1123.79	1100.21	1066.23	1074.43
	573.148	1104.64	1107.64	1122.93	1102.36	1066.07	1073.36
	573.559	1103.5	1107.36	1121.86	1099.14	1065.53	1074.14
	573.969	1104.14	1110.36	1123.5	1102.86	1066.83	1075.79
	574.38	1104.36	1109.43	1124.43	1101.21	1065.63	1073.79
	574.791	1102.93	1110.57	1120.36	1098.93	1065.57	1075.07
	575.201	1104.21	1107.64	1125.43	1100.43	1065.83	1073.21
	575.612	1102.14	1108.21	1122.71	1099.5	1066.47	1073.79
	576.022	1103.86	1108.14	1124.43	1100.93	1065.57	1073.71
	576.433	1105.07	1105.86	1123.5	1101	1066.03	1074.43
	576.843	1105.29	1105.93	1120.36	1101.79	1066.13	1073.71
	577.254	1102.86	1106.79	1124.29	1100.07	1065.47	1074
	577.664	1103.07	1107	1121.86	1100.71	1065.53	1073.36
	578.075	1102.43	1108.21	1119.43	1099.64	1066.57	1075.14
	578.485	1101.57	1107.07	1119.36	1098.86	1065.73	1072.36
	578.896	1104.21	1108.43	1121.64	1100.64	1065.7	1074.93
	579.306	1101.5	1107.43	1121.79	1101.21	1065.63	1073.21
	579.717	1102.57	1107.07	1121.93	1100.29	1065.47	1072.07
	580.127	1104.57	1105.93	1119.79	1097.71	1065.37	1072.29
	580.538	1102.21	1103.86	1120.71	1100	1065.33	1072.86
	580.948	1101.71	1104.57	1120.07	1099.64	1065.43	1073.93
	581.359	1101.29	1107.14	1121.86	1096.43	1065.43	1075
	581.769	1103.43	1103.14	1120.14	1100.07	1064.8	1072
	582.18	1103.29	1107.71	1121.21	1100.14	1064.87	1073.64
	582.59	1103.86	1106.07	1118.57	1098.21	1065.17	1073.5
	583.001	1102.5	1107.64	1118.71	1099	1065.57	1073
	583.411	1102.93	1104.21	1121.86	1096.71	1066	1072.86
	583.821	1103.29	1104.57	1116.71	1099.79	1066.07	1072.64
	584.232	1100.86	1104.86	1117.29	1098.71	1064.63	1071.14
	584.642	1100.64	1101	1119.5	1096.5	1065.27	1073.93
	585.053	1099.14	1105.43	1117.64	1098.21	1065.07	1071.57
	585.463	1101.14	1104.43	1119.29	1096.86	1065.2	1072.86
	585.873	1101.07	1103.21	1114.14	1097.43	1064.93	1073.14
	586.284	1101	1103.86	1120.36	1097.36	1065.57	1073.79
	586.694	1102.29	1103.29	1116.5	1094.5	1064.57	1070.79
	587.105	1101.36	1102.5	1118	1095	1065.63	1071.5
	587.515	1101.57	1102.43	1117.79	1097.86	1065.4	1072.43
	587.925	1101.57	1100.07	1118	1094.79	1065.33	1074.21
	588.336	1099.86	1104.36	1116.71	1095.29	1064.83	1072.21
	588.746	1100.14	1102.86	1116.36	1094.07	1065.53	1072
	589.156	1100.64	1102.14	1117.21	1095.57	1065.4	1071.21
	589.567	1101.29	1101.64	1115.43	1095.79	1064.23	1072.36
	589.977	1100.29	1104.5	1115.14	1092.21	1065	1070.5
	590.387	1099.71	1102.36	1118.86	1095.14	1065.9	1071.71
	590.798	1099.79	1102.21	1115.29	1096.43	1065.17	1072.36
	591.208	1101.5	1101.36	1116.36	1094.43	1065.4	1072.5
	591.618	1101.29	1104.79	1114.21	1095.14	1065.7	1072.93
	592.028	1099.43	1102.29	1113.29	1094.57	1065.5	1072.14
	592.439	1099.71	1102.86	1115.64	1093.57	1064.9	1073.07
	592.849	1100.93	1101.36	1110.71	1093.64	1064.97	1071.36
	593.259	1097.86	1099.93	1112.71	1093.07	1064.83	1071.5
	593.669	1099.14	1100.79	1113.21	1091.64	1066	1071.29
	594.08	1099.43	1101.14	1113.29	1092.43	1064.9	1070.93
	594.49	1097.93	1101.36	1111.5	1094.36	1065.1	1071.07
	594.9	1101.71	1100.57	1112.43	1094.43	1064.3	1070.21
	595.31	1101	1104.79	1112.79	1093.64	1065.2	1070.29
	595.721	1099.93	1099	1112.57	1091.5	1064.87	1070.79
	596.131	1099	1099.71	1112.29	1095.64	1065.13	1071.36
	596.541	1100.64	1099.57	1110.71	1091.71	1064.53	1070.21
	596.951	1098.93	1099.71	1109.21	1092.21	1064.3	1071.36
	597.361	1099.21	1099.5	1110.79	1091.14	1064.03	1071.57
	597.772	1097.71	1100.64	1110.93	1093.14	1065.6	1070.43
	598.182	1099.14	1097.5	1110.43	1092.93	1065.33	1070.29
	598.592	1097.79	1099.93	1113.29	1091.43	1065.3	1071.07
	599.002	1098.36	1098.21	1109	1091.36	1063.77	1070.21
	599.412	1096.71	1100.57	1112.43	1091.5	1064.87	1070.14
	599.822	1096.21	1098.79	1109.71	1092.14	1064.43	1072.57
	600.232	1098.93	1098.43	1110.5	1090.36	1064.57	1069.43
	600.643	1097.07	1098.93	1111.14	1091.71	1064.2	1071.07
	601.053	1097.57	1100	1108.29	1090.71	1064.03	1069.5
	601.463	1096.64	1098.5	1110.21	1090.64	1064.6	1070.14
	601.873	1095.21	1098	1110.64	1089.71	1064.8	1070.64
	602.283	1095.14	1098.57	1107.79	1091.21	1064.63	1068.57
	602.693	1098.29	1096.64	1108.07	1090.93	1065.07	1069.79
	603.103	1096.86	1097.93	1107.36	1088.57	1063.7	1069.71
	603.513	1095.79	1098	1108.36	1089.14	1065.33	1070.36
	603.923	1095.64	1098.21	1108.07	1088.21	1063.63	1070
	604.333	1096.43	1096.07	1105.5	1088.79	1065.03	1070
	604.744	1094.86	1097.86	1107.86	1090.43	1064.27	1069.71
	605.154	1096.36	1096.86	1107.43	1088.21	1064.6	1069.29
	605.564	1094.93	1096.36	1107.21	1088.21	1064.17	1068.43
	605.974	1097.21	1097.5	1107.43	1089.79	1064.97	1069.79
	606.384	1095.71	1096.71	1107.14	1088.07	1064	1068.64
	606.794	1095.86	1098	1106.5	1088.93	1064.77	1069.21
	607.204	1095.93	1096.21	1106.07	1088.21	1064.13	1068.64
	607.614	1095.29	1098.64	1105.07	1087.64	1064.2	1068.14
	608.024	1095.21	1097.64	1105.36	1085.14	1064.3	1069.43
	608.434	1093.29	1094.57	1105.21	1089	1064.97	1067.86
	608.844	1091.29	1099	1103.71	1086.14	1064.47	1068.86
	609.254	1094.79	1096.64	1104.93	1086.57	1064.57	1068.29
	609.664	1093.86	1097.29	1105.71	1086.64	1064.2	1068.29
	610.074	1095.5	1097.71	1103.14	1087.14	1064.07	1068.07
	610.484	1093.93	1096.64	1106.36	1086.36	1065.33	1068.64
	610.893	1094.43	1096.43	1102.07	1085.57	1064.7	1069.79
	611.303	1094.07	1093.93	1104.21	1085.86	1063.3	1067.71
	611.713	1095.14	1097.5	1101.71	1087.07	1063.37	1067.5
	612.123	1093.36	1094.86	1105.86	1085.5	1064	1068.36
	612.533	1093	1095.71	1102.79	1086.64	1064.1	1068.57
	612.943	1094.07	1093	1104.79	1086.29	1064.23	1068
	613.353	1093.93	1095.57	1103.71	1085.79	1064.17	1069.29
	613.763	1093.5	1097.07	1104.64	1084.79	1063.57	1069.79
	614.173	1093.64	1094.93	1102.71	1085.29	1063.93	1068.57
	614.583	1092.07	1094.21	1102.86	1084.29	1063.47	1067.86
	614.993	1094.57	1095.29	1102.57	1084.5	1064.33	1068.43
	615.402	1090.86	1096.14	1101.93	1084.79	1063.47	1068.36
	615.812	1092.21	1093.93	1100.57	1084.57	1065	1069.14
	616.222	1091.93	1094.93	1102.71	1082.71	1065	1068.14
	616.632	1092.43	1091.79	1101.79	1083.43	1064.07	1068.86
	617.042	1090.86	1093.29	1102.86	1081.57	1063.67	1068
	617.452	1091.5	1095.57	1100.71	1083.29	1064.03	1067.79
	617.861	1091.57	1094.86	1102	1082.5	1064.07	1068.07
	618.271	1091.07	1094.86	1101.21	1083.64	1063.73	1067.07
	618.681	1091.14	1091.21	1099.57	1083.07	1063.33	1068.29
	619.091	1092.21	1093	1102.57	1082.57	1063.57	1069.36
	619.501	1090.36	1091.93	1101.14	1083.21	1063.77	1067.57
	619.91	1091	1091.93	1100.43	1082.5	1063.63	1068
	620.32	1089.43	1093.86	1099.5	1083.14	1063.8	1066.36
	620.73	1088.71	1092.79	1097.71	1082.43	1064.33	1066.64
	621.14	1090	1091.71	1101.07	1083	1063.73	1067.36
	621.55	1090.36	1093.21	1100.21	1080.36	1063.8	1067.5
	621.959	1090.57	1092.43	1100.79	1082.5	1063.2	1069.29
	622.369	1089.86	1090.93	1096.43	1081.93	1063.8	1067.43
	622.779	1088.29	1091.64	1099	1082.07	1063.33	1067.43
	623.189	1091.29	1090.21	1098.43	1080.86	1062.8	1066.64
	623.598	1091.71	1091.93	1097.64	1082.21	1063.57	1066.86
	624.008	1089.07	1091.64	1096.79	1082.5	1064.27	1067
	624.418	1089.86	1090.21	1096.93	1080.21	1063.03	1067.14
	624.827	1089.43	1091	1096.21	1082	1062.73	1069.07
	625.237	1090.79	1091.14	1096.93	1080.93	1062.07	1066.14
	625.647	1091	1092.5	1097.5	1080.86	1063.43	1068.5
	626.056	1089.57	1088.79	1098.21	1079.86	1063.43	1067.29
	626.466	1090.07	1091.86	1097.79	1082.57	1062.97	1066.36
	626.876	1088.79	1093.36	1095.93	1081.43	1063	1066.79
	627.285	1086.79	1091.79	1097.5	1080.57	1063.27	1066.57
	627.695	1088.79	1090.79	1095.5	1079.64	1063.33	1066.57
	628.105	1089.43	1091.57	1095.79	1080.29	1063.67	1067.36
	628.514	1089.64	1088.71	1095.71	1080.43	1063.73	1066.43
	628.924	1090.43	1091.29	1098.43	1080	1063.3	1066.36
	629.334	1088.07	1087.29	1093.43	1079.21	1063.5	1066.29
	629.743	1088.21	1088.93	1097	1081.14	1063.03	1067.07
	630.153	1085.86	1089.43	1096.07	1078.21	1062.63	1066.36
	630.562	1087.29	1090	1094.07	1078.14	1063	1065.21
	630.972	1086.79	1088	1095.07	1078.64	1062.8	1066.57
	631.382	1088	1088.71	1097	1079.86	1064.03	1066.86
	631.791	1088.21	1089.07	1093.43	1078.57	1062.97	1066.64
	632.201	1087.36	1090.5	1095.57	1078.14	1063.83	1066.79
	632.61	1087.57	1088.71	1093.86	1078.36	1062.73	1066.29
	633.02	1088.21	1088.64	1093.64	1078.71	1064.23	1065.07
	633.429	1088.86	1088.5	1093	1077.57	1063.57	1066.79
	633.839	1086.14	1087.29	1094.57	1079.14	1063.37	1064.79
	634.249	1088.14	1088.57	1093.21	1077.79	1062.8	1065.14
	634.658	1087	1088.43	1093.07	1077	1062.73	1065.21
	635.068	1087.07	1089.5	1095.21	1077	1062.57	1066.21
	635.477	1087	1089.43	1094.5	1077.64	1063.13	1066.21
	635.887	1086.36	1087.93	1093.86	1077.29	1063.23	1065.57
	636.296	1086	1087.79	1093.07	1076.64	1062.47	1065.64
	636.706	1086.5	1085.43	1093.5	1077.21	1062.87	1064.64
	637.115	1087.43	1088.5	1093.5	1077.64	1062.9	1065.07
	637.525	1085.79	1087.14	1092	1078.07	1062.97	1064.79
	637.934	1086.5	1087.29	1093.21	1076.57	1062.57	1066.43
	638.343	1084.64	1086	1093.36	1077.29	1062.9	1064.86
	638.753	1088.5	1089.64	1093.43	1077.29	1063.3	1065.64
	639.162	1085.36	1086.21	1092.36	1076.36	1062.3	1065
	639.572	1084.86	1087.57	1095.29	1076.21	1062.4	1065.14
	639.981	1084.93	1087.5	1092.07	1076.29	1063	1065.21
	640.391	1086.43	1086.57	1090.86	1076.43	1062.53	1066.36
	640.8	1085.21	1086	1091.79	1077	1062.67	1065.71
	641.209	1086.29	1087.64	1092.07	1075.71	1063.1	1065.14
	641.619	1084.86	1085.21	1089.5	1076.36	1063.3	1065.21
	642.028	1085.71	1086.14	1090.71	1076.43	1062.17	1066.07
	642.438	1086.57	1085.36	1092.43	1076	1062.4	1065.64
	642.847	1085	1087.43	1091.86	1076.36	1062.9	1065.07
	643.256	1084.5	1086.93	1089.21	1076.5	1062.43	1064.29
	643.666	1084.57	1087.79	1092.29	1075.5	1063.2	1065.07
	644.075	1084.29	1085.64	1088.71	1073.93	1062.93	1063.21
	644.484	1084.5	1085.86	1090.07	1075.93	1062.8	1065.86
	644.894	1085.86	1084.5	1089.43	1075.79	1063.07	1064.93
	645.303	1084.93	1086	1088.86	1075	1062.9	1064.79
	645.712	1084.79	1084.93	1089	1074.71	1061.63	1064.43
	646.122	1084.79	1085.14	1089.21	1074.36	1062.17	1064.79
	646.531	1084.43	1085.36	1089.57	1075.71	1062.3	1064.36
	646.94	1084.21	1083.57	1088.79	1075	1062.33	1065.14
	647.35	1083.43	1085.57	1090.79	1076.36	1061.97	1064.36
	647.759	1085.14	1084.14	1089.14	1074.14	1062.57	1063.71
	648.168	1083.71	1084.64	1088.14	1073.86	1062.53	1064.14
	648.578	1084.93	1084.79	1088.21	1074.5	1062.17	1064.64
	648.987	1084.07	1083.57	1087	1073.71	1062.33	1064.21
	649.396	1083.79	1084.71	1088.14	1074.93	1062.97	1064.43
	649.805	1085.14	1084.71	1087.21	1074.14	1062.2	1064.79
	650.215	1085.5	1083.64	1088.64	1074.43	1062.9	1064
	650.624	1082.71	1084.29	1088.29	1074.5	1061.9	1064.36
	651.033	1083.71	1083	1087.36	1073.79	1062.1	1063.86
	651.442	1084.07	1083	1086.29	1074.14	1062.53	1063.79
	651.851	1083.43	1083.5	1087.14	1075.57	1062.87	1063.86
	652.261	1081.79	1082.36	1086.14	1075	1061.7	1064.71
	652.67	1083.36	1084	1086.36	1072.29	1061.47	1064.43
	653.079	1082.14	1084.43	1086.29	1072.64	1061.9	1063.21
	653.488	1082.64	1083.64	1086.5	1073.07	1063.17	1063.86
	653.897	1082.43	1083.29	1085.71	1072.57	1062.23	1063.79
	654.307	1083.64	1084.21	1088.21	1072.64	1061.97	1063.71
	654.716	1082.36	1082.29	1085.64	1070.21	1061.97	1062.21
	655.125	1083.43	1082.57	1087.21	1072.86	1062.17	1063.57
	655.534	1083.36	1082.21	1086.5	1072.36	1062.27	1064
	655.943	1082.29	1081.5	1085.36	1073.71	1062.63	1063.5
	656.352	1082.79	1083.57	1085.86	1073.43	1062.4	1065
	656.761	1083.5	1083.14	1086.29	1071.21	1061.4	1064.07
	657.171	1081.86	1082.29	1086.07	1071.36	1062.47	1063.43
	657.58	1080.93	1082.86	1086.57	1071.57	1062.2	1062.79
	657.989	1082.21	1082.71	1085.14	1071.14	1061.57	1062.43
	658.398	1081.64	1083.5	1084.64	1072.64	1062.43	1064.29
	658.807	1080.14	1081.07	1084.43	1071.36	1062.37	1062.64
	659.216	1083.21	1082.36	1084.93	1072.57	1061.93	1064.36
	659.625	1081.64	1082.07	1084.07	1071.71	1062.23	1062.86
	660.034	1080.14	1081.43	1081.5	1071.93	1062	1062.43
	660.443	1081.21	1081.93	1083.36	1071	1061.07	1062.86
	660.852	1080.07	1080.71	1084.5	1070.86	1062.27	1062.29
	661.261	1082.57	1081.5	1084.86	1070.21	1062.43	1062.86
	661.67	1083.43	1081.57	1084.36	1070.79	1061.97	1063.36
	662.079	1081.07	1082.21	1084.07	1069.93	1061.63	1061.71
	662.488	1081.14	1081.5	1082.71	1069.93	1062	1061.93
	662.897	1080.86	1081	1084	1068.93	1061.73	1062.86
	663.306	1081.93	1080.5	1083.79	1070	1062.07	1062.86
	663.715	1081.5	1083.5	1082.36	1069.93	1061.5	1063.43
	664.124	1082.14	1081.07	1083.5	1070.43	1061.63	1063.79
	664.533	1082.79	1081	1083.79	1070.14	1061.43	1062.93
	664.942	1081.64	1080.71	1082.71	1070.21	1061.9	1063.21
	665.351	1082.36	1081.21	1082.71	1068.93	1061.33	1062.93
	665.76	1081.5	1079.43	1082.14	1070.29	1061.73	1061.79
	666.169	1079.43	1082.21	1082.86	1070.5	1061.63	1063.07
	666.578	1080.71	1081.86	1084.57	1069	1061.23	1062.5
	666.987	1079.43	1079.93	1082.57	1069.21	1061.8	1062.64
	667.396	1079.21	1080.5	1082.57	1069.93	1061.07	1062.79
	667.805	1081.21	1081.14	1082.07	1068.36	1061.67	1062.86
	668.214	1079.64	1079.79	1083.36	1068.57	1061.77	1061.86
	668.623	1079.64	1079.93	1082.5	1069	1061.37	1063.64
	669.032	1081.29	1079.57	1081.29	1068.71	1061.73	1062.93
	669.441	1079.36	1079.14	1082.14	1069.5	1061.77	1062.93
	669.85	1080.14	1079.79	1081.86	1069.64	1061.53	1061.79
	670.258	1079.5	1078.57	1082.93	1068.21	1061.6	1063.07
	670.667	1082.07	1077.71	1082.14	1068.86	1061.87	1063.07
	671.076	1081.64	1077	1082.5	1068.43	1061	1061.5
	671.485	1079.21	1079.07	1081.36	1069.79	1061.67	1062.14
	671.894	1079	1081.79	1081.07	1069	1060.67	1062.5
	672.303	1078.21	1078.43	1081.21	1069.21	1061.83	1062.71
	672.711	1078.93	1078.79	1082.14	1068.64	1061.97	1061.57
	673.12	1080.86	1078.57	1079.71	1068.71	1061.77	1062.57
	673.529	1078.5	1078.21	1081.29	1068.29	1060.6	1061.93
	673.938	1080.57	1078.43	1081.93	1068.71	1061.03	1061.29
	674.347	1078.93	1077.79	1081.14	1068.36	1061.67	1062.64
	674.756	1080.36	1080	1080.29	1068.14	1061.37	1060.93
	675.164	1079.71	1079.21	1080.14	1068.14	1061.2	1060.86
	675.573	1078.57	1078.5	1080.64	1067.43	1060.6	1062.07
	675.982	1079.5	1079.71	1078.79	1068.21	1061.73	1062.21
	676.391	1079.93	1078	1081	1067.86	1061.13	1061.43
	676.799	1078.86	1078.21	1079.64	1066.93	1062.3	1060.93
	677.208	1080.14	1079.07	1080.86	1068.43	1062.03	1063.5
	677.617	1079.86	1078.57	1079.93	1066.71	1061.33	1061.79
	678.026	1078.07	1078.07	1078.93	1066.43	1061.37	1061.57
	678.434	1080	1077.29	1080.07	1065.86	1060.9	1062.86
	678.843	1078.79	1078	1080.57	1067.5	1061.33	1062
	679.252	1079	1077.86	1080.29	1067.21	1061.03	1061.64
	679.66	1080.21	1077	1081.93	1067.57	1061.6	1061.79
	680.069	1078.43	1076.93	1078.14	1067.79	1061.07	1062
	680.478	1078.71	1078.29	1080.79	1067.29	1061.67	1060.79
	680.887	1078.36	1078.36	1077.79	1067.43	1061.23	1061.86
	681.295	1078.57	1077.93	1077.5	1067.43	1061.77	1061.14
	681.704	1078.14	1077.43	1078.14	1067	1060.7	1062.36
	682.113	1078.57	1078.79	1080.43	1066.86	1061.57	1060.64
	682.521	1077.14	1077.36	1078.71	1067.64	1060.6	1060.79
	682.93	1078.79	1076.57	1078.64	1065.36	1061.17	1061.57
	683.338	1080.14	1076.57	1079.64	1068.21	1061.23	1061.86
	683.747	1078.29	1077.43	1078.71	1066.5	1061.77	1061.5
	684.156	1079.64	1077.79	1079.57	1065.57	1060.8	1060.36
	684.564	1077.36	1077.79	1079.36	1066.14	1060.8	1061.29
	684.973	1078.36	1076.21	1076.57	1065.36	1061.17	1060.79
	685.382	1077	1076.14	1078	1066.93	1060.43	1060.79
	685.79	1078.43	1076.71	1077.79	1066.86	1059.93	1060.93
	686.199	1078.14	1075.5	1078.5	1066.93	1060.8	1060.36
	686.607	1078.57	1076.21	1077.36	1065.93	1060.17	1060.57
	687.016	1077	1074.86	1078.14	1066.57	1061.6	1061.64
	687.424	1080.29	1075.14	1077.21	1065.36	1061.33	1061.93
	687.833	1078.86	1076.07	1078.36	1065.29	1060.77	1061.64
	688.241	1078.43	1075.07	1077.64	1066.29	1060.73	1061.21
	688.65	1077.93	1075.93	1077.64	1067.43	1061.33	1061.14
	689.059	1078.36	1076.86	1079.14	1065.5	1060.83	1061.07
	689.467	1078	1076.79	1077.43	1065.57	1060.9	1063
	689.876	1079.36	1075.79	1077.57	1065.43	1060.53	1060.71
	690.284	1077.29	1074.57	1077.07	1066.57	1061	1061.93
	690.693	1077.43	1075.93	1077.86	1065.43	1061.03	1060.79
	691.101	1077.14	1074.86	1077.43	1065.29	1060.47	1060.64
	691.51	1078.29	1075.14	1077.29	1064.79	1060.23	1061.21
	691.918	1079.79	1074.14	1076.57	1065.57	1060.63	1061.5
	692.327	1077.5	1075.5	1077.07	1065.43	1061	1060.71
	692.735	1078.14	1075.5	1076.64	1067.36	1061.2	1060.79
	693.143	1077.43	1074.57	1076.21	1065.29	1060.6	1060
	693.552	1078	1076.07	1073.93	1065.14	1061.03	1061.5
	693.96	1078.29	1076	1077.14	1065.71	1060.73	1060.07
	694.369	1078.93	1073.86	1074.71	1065.5	1061.1	1061.36
	694.777	1076.5	1074.71	1075.5	1064.43	1060.6	1060.93
	695.186	1077.64	1077	1076	1065.93	1061.03	1059.93
	695.594	1078.21	1074.43	1075.29	1064.43	1060.9	1060.07
	696.002	1076.93	1075.57	1076.71	1064.57	1060.5	1060.43
	696.411	1077.93	1073.71	1076.21	1063.86	1060.6	1060.86
	696.819	1078.07	1074.29	1075.86	1064.79	1061	1060.71
	697.228	1077.14	1074.29	1074.93	1063.36	1060.63	1061
	697.636	1077.29	1073.36	1075.29	1065	1060.77	1060.93
	698.044	1074.79	1073.71	1075.5	1064.57	1060.07	1061.36
	698.453	1076.5	1073.57	1075.57	1065.29	1060.37	1060.86
	698.861	1075.36	1074.93	1073.64	1064.14	1060.9	1059.57
	699.269	1076.36	1073.93	1074.07	1064.79	1061.03	1060.86
	699.678	1075.86	1074.21	1075.57	1063.64	1061.27	1061
	700.086	1077.07	1074.29	1074.71	1064.29	1060.93	1060.71
	700.494	1075.21	1071.86	1074.64	1063.86	1060.23	1060.36
	700.903	1077.36	1074	1076.64	1063.93	1061.13	1060.36
	701.311	1075.57	1073.71	1073.43	1064.36	1060.87	1060.57
	701.719	1074.71	1073.43	1074.29	1064.29	1060.5	1061
	702.127	1076.86	1074.21	1073.21	1064.79	1060.4	1060.29
	702.536	1078.07	1071.79	1073.43	1064.14	1060.27	1061.71
	702.944	1076.57	1073.71	1073.79	1065.07	1060.23	1060
	703.352	1076.29	1073.14	1073.79	1064.36	1060.53	1060.71
	703.761	1075.93	1073.29	1072.86	1063.79	1060.27	1060.21
	704.169	1075.57	1072.71	1073.07	1064.64	1060.3	1060.5
	704.577	1076.57	1073.43	1075.07	1064.71	1060.47	1060.36
	704.985	1077.07	1072.71	1072.93	1063.07	1060.23	1060.07
	705.393	1074.14	1073.29	1073.21	1064.21	1059.83	1060.14
	705.802	1076.64	1072.29	1074.57	1064.14	1060.23	1060.64
	706.21	1075.14	1073.86	1072	1064.14	1060.33	1060.79
	706.618	1077	1072.79	1073.57	1063.43	1060.3	1059.93
	707.026	1074.07	1072.21	1073.07	1063.64	1059.43	1060.36
	707.434	1076.21	1072.86	1074.43	1063.71	1060.37	1060.71
	707.843	1075.21	1074.21	1072.21	1063.5	1060.43	1060.14
	708.251	1075.14	1074.64	1073.57	1063.21	1060.07	1060.14
	708.659	1075.64	1071.64	1073.93	1063.21	1060.3	1059.36
	709.067	1075.71	1072.21	1073.29	1063.79	1060.33	1060.79
	709.475	1075	1072.21	1072.21	1063.86	1059.93	1059.57
	709.883	1076.07	1072.71	1071.57	1063.29	1060.13	1059.57
	710.291	1076.43	1074.14	1073.14	1063.07	1060	1060
	710.7	1075.07	1070.21	1070.43	1064.57	1060.53	1059.64
	711.108	1073.64	1071	1072.36	1063.43	1059.63	1059.21
	711.516	1075.5	1070.71	1071.93	1064.29	1060.3	1060.43
	711.924	1075.07	1071.43	1071.57	1062.43	1060.27	1059.71
	712.332	1074.86	1072.21	1071.79	1062.21	1060.2	1059.86
	712.74	1074.07	1072.43	1072.36	1063.07	1060.23	1059.07
	713.148	1074.71	1071.71	1072.64	1062.14	1060.3	1059.14
	713.556	1072.93	1072.21	1070.36	1063.29	1059.47	1059.57
	713.964	1074.64	1069.86	1072	1062.71	1060.83	1059.29
	714.372	1074.43	1071.93	1071.64	1063.5	1060.13	1059.71
	714.78	1074.36	1071.36	1071.57	1063.36	1059.7	1059.14
	715.188	1074.93	1071.79	1071.21	1062.93	1059.47	1058.86
	715.596	1074.57	1070.07	1071.86	1063.21	1060.2	1060.43
	716.004	1073.86	1070.29	1070.86	1062.07	1059.87	1060
	716.413	1075.5	1069.71	1071.79	1062.71	1060	1059.5
	716.821	1073.07	1070.86	1070	1063.5	1059.4	1059.57
	717.229	1073.43	1070.07	1071.5	1063.64	1060.27	1060.43
	717.637	1072.5	1070.29	1070.21	1062.79	1059.63	1059.79
	718.044	1074.36	1071.36	1071.14	1063.5	1060.33	1059.79
	718.452	1074.21	1070.14	1070.86	1063.86	1059.7	1060.07
	718.86	1073.71	1070.07	1070.79	1061.86	1060.57	1060.43
	719.268	1073.71	1070.07	1070.43	1061.29	1060.27	1059.36
	719.676	1073.5	1069.86	1070.21	1063.14	1059.97	1059.79
	720.084	1072.57	1069.21	1068.71	1061.86	1059.77	1058.43
	720.492	1073.64	1071	1070.71	1061.14	1060.17	1059.71
	720.9	1073.5	1070.43	1071.14	1062	1059.77	1058.93
	721.308	1073.29	1069.86	1071.43	1062.07	1060	1059.71
	721.716	1072.71	1071.21	1069.5	1061.57	1059.63	1058.86
	722.124	1071.93	1070.29	1070.29	1062.29	1059.93	1059.71
	722.532	1074.07	1069.93	1069.36	1062.5	1059.8	1059.29
	722.94	1073.29	1070.29	1070.57	1062.79	1059.5	1060.21
	723.348	1072.64	1070.29	1070.21	1063.07	1059.83	1060.43
	723.755	1073.64	1070.14	1070.21	1061.43	1060.1	1060
	724.163	1073.57	1070.57	1069.86	1061.71	1060.3	1060.43
	724.571	1072.79	1070.07	1070.07	1061.86	1060.4	1059.86
	724.979	1072.57	1068.93	1069.43	1062.14	1059.97	1059.5
	725.387	1071.07	1069.36	1069.57	1061.29	1059.53	1059.64
	725.795	1072.5	1067.57	1069.43	1062.14	1059.83	1059.29
	726.202	1071.5	1069.71	1069	1062.43	1060.43	1059.79
	726.61	1072.14	1067.86	1068.79	1060.86	1059.77	1058.57
	727.018	1071.79	1069.21	1069.36	1062.57	1059.67	1059.86
	727.426	1072.57	1070.64	1068.86	1061.71	1059.83	1058.57
	727.834	1072.64	1069.14	1070.64	1062.21	1060.37	1060.71
	728.242	1072.57	1070.21	1068.93	1061.71	1059.7	1059.5
	728.649	1072.43	1069.64	1068.36	1060.93	1059.47	1060.21
	729.057	1072.14	1068.29	1068.64	1062.86	1059.5	1059.21
	729.465	1072.14	1068.64	1069.29	1061.14	1060.07	1059.43
	729.873	1072.93	1069	1068	1061.64	1059.53	1059.71
	730.28	1071.79	1068.36	1069.14	1062.36	1059.57	1059.36
	730.688	1072	1068.5	1069.43	1060.79	1059.7	1060.14
	731.096	1072	1069.36	1067.86	1061.21	1059.83	1059.36
	731.504	1072.29	1069	1069	1062.43	1059.83	1059.36
	731.911	1071.64	1070.86	1068.64	1062.21	1059.83	1059.14
	732.319	1071.79	1067.93	1069.07	1060.43	1059.93	1058.93
	732.727	1071.14	1069.57	1069	1061.43	1059.83	1059.64
	733.134	1070.07	1067.71	1068.29	1061.36	1059.87	1059.07
	733.542	1070.5	1069.5	1069.14	1060.79	1059.73	1059.64
	733.95	1071.29	1068.5	1068.43	1061.07	1059.67	1060.43
	734.357	1072.5	1069.79	1068.36	1061.14	1059.6	1059.07
	734.765	1072.07	1068.5	1067.57	1061.86	1059.87	1059.21
	735.173	1071.71	1068.93	1069.5	1061.29	1059.83	1060.79
	735.58	1070	1069.21	1068.79	1061.57	1059.2	1059.29
	735.988	1071.14	1069.14	1068.79	1061.29	1059.47	1060.14
	736.396	1069.93	1069.5	1068.29	1061.93	1059.23	1059.43
	736.803	1072.07	1067.57	1068.36	1060.5	1059.97	1058.57
	737.211	1071.21	1069.86	1068.5	1061.64	1059.8	1059.43
	737.618	1072.21	1069	1069.07	1061.64	1059.9	1059.21
	738.026	1070.5	1068.79	1068.07	1061	1059.23	1058.79
	738.434	1071	1069.71	1068.29	1061.36	1059.83	1059.29
	738.841	1070.36	1069.21	1066.64	1060.86	1059.43	1058.43
	739.249	1071.71	1068	1067.71	1060.57	1059.9	1059.21
	739.656	1072.5	1067.07	1067.21	1060.86	1059.77	1059.5
	740.064	1070.71	1068.43	1068.07	1061.36	1059.97	1058.57
	740.472	1070.93	1067.93	1066.57	1060.07	1059.37	1059.57
	740.879	1071.43	1068.21	1067.64	1061.07	1059.1	1058.93
	741.287	1071.36	1068.21	1067.36	1061.07	1059.33	1059.86
	741.694	1070.36	1068.29	1067	1061.64	1060	1059.64
	742.102	1069.5	1068.43	1067.14	1060.79	1059.23	1058.57
	742.509	1071.29	1067.79	1066.86	1060.29	1059.6	1059.36
	742.917	1071.07	1069.57	1067.64	1060.57	1059.27	1059
	743.324	1070.86	1068.64	1068.21	1061.43	1059.37	1058.64
	743.732	1070.21	1067.29	1066.86	1060.29	1059.2	1058.64
	744.139	1070.64	1067.5	1067.43	1062.07	1059.43	1058.71
	744.547	1069.57	1067.36	1067.29	1061.21	1059.87	1059.29
	744.954	1069.64	1066.86	1067.64	1060.36	1059.27	1058.93
	745.361	1070.64	1067	1066.71	1060.07	1059.03	1059.36
	745.769	1069	1068.14	1067.36	1060.79	1059.73	1058.14
	746.176	1070.07	1068.64	1067.14	1060.64	1059.57	1058.86
	746.584	1068.93	1067.43	1067.43	1059.57	1058.7	1058.43
	746.991	1070	1068.07	1068.14	1060.21	1059.17	1059.29
	747.399	1069.93	1067.86	1066.86	1060.21	1059.43	1059.64
	747.806	1070.36	1067.29	1065.64	1059.71	1059.07	1058.71
	748.213	1068.64	1067.07	1067.5	1061.14	1059.1	1059.36
	748.621	1069.86	1067.5	1066.5	1060.86	1059.6	1059.79
	749.028	1070.43	1066.93	1067.5	1060	1059.63	1058.5
	749.436	1068.79	1067.21	1066.21	1060.5	1059.03	1059.07
	749.843	1068.57	1066.79	1066.5	1060.29	1059.17	1058.43
	750.25	1068.71	1068.07	1067.21	1060.36	1059.43	1058.36
	750.658	1069.71	1067	1067.43	1059.43	1059.3	1058.5
	751.065	1068.79	1065.86	1067.57	1060.43	1059.5	1058.71
	751.472	1070.21	1067.14	1066.14	1061.57	1060.03	1059.5
	751.88	1069.93	1066.71	1066.71	1061.5	1060	1060
	752.287	1068.5	1066.29	1066.14	1060.43	1059.2	1059.57
	752.694	1067.36	1067.07	1066.64	1060.5	1059.77	1059.57
	753.102	1068.21	1066.79	1066.36	1060.57	1059.8	1059
	753.509	1069.43	1066.86	1065.57	1060	1059.6	1058.93
	753.916	1068.79	1066.07	1066.14	1059.57	1059.5	1059.21
	754.324	1068.43	1065.43	1066.86	1060.64	1059.63	1058.29
	754.731	1067.79	1066.71	1065.29	1060.71	1059.53	1059.57
	755.138	1068.86	1066.43	1065.43	1060.71	1059.47	1059.43
	755.545	1068.36	1066.5	1065.64	1060.64	1059.63	1059.07
	755.953	1068.71	1065.71	1064.5	1060.71	1059.47	1058.36
	756.36	1068.86	1066.71	1065.79	1061.14	1059.23	1059.07
	756.767	1068.21	1065.93	1064.43	1059.86	1059.6	1058.93
	757.174	1068.93	1067.07	1065.57	1060.36	1059.33	1058.86
	757.582	1068.71	1065.71	1066.14	1061.07	1059.57	1058.79
	757.989	1069.07	1066.86	1065.57	1059.21	1059.3	1059.29
	758.396	1068.14	1066.36	1065.07	1060.14	1058.77	1059.07
	758.803	1069.5	1065.21	1065.64	1060	1060.1	1059.07
	759.21	1069.07	1066.86	1065	1060.5	1058.67	1059
	759.618	1068.29	1066	1066.43	1060.57	1059.73	1058.43
	760.025	1068.07	1066	1065.79	1059.64	1058.97	1058.71
	760.432	1067.14	1064.64	1066.29	1059.29	1059.17	1058.14
	760.839	1068.21	1065.14	1065	1060.36	1058.97	1058.07
	761.246	1068.21	1066.43	1065.5	1059.71	1059.33	1058.43
	761.653	1066.64	1065.5	1065.21	1060.5	1059	1058.86
	762.06	1068.36	1066.07	1065.36	1060.21	1058.73	1059.71
	762.468	1068.21	1065.5	1065.14	1059.79	1058.9	1058.79
	762.875	1067.14	1065.79	1066.36	1059.36	1059.3	1058.5
	763.282	1067.07	1065.79	1066.29	1060.36	1058.9	1058.21
	763.689	1067.79	1066.43	1065.43	1060.14	1059.13	1059
	764.096	1065.93	1066.21	1064.57	1059.64	1059.77	1058.14
	764.503	1067.71	1065.14	1066.93	1060.5	1059	1060
	764.91	1067.57	1067.07	1064.64	1060.71	1059	1058.79
	765.317	1066.21	1066.21	1064.86	1060.07	1059.13	1059.79
	765.724	1065.71	1065.57	1065.36	1059.29	1059.07	1059.14
	766.131	1066.71	1066.86	1065.5	1059.07	1059.8	1058.71
	766.538	1066.71	1066.5	1065	1060.36	1059.03	1057.93
	766.945	1067.43	1066.71	1065.21	1060.79	1059.27	1058.79
	767.352	1065.71	1065.86	1065.07	1060.43	1059.27	1059.29
	767.759	1066.07	1066	1065.64	1059.71	1059.03	1059.21
	768.166	1066.71	1066.29	1063.64	1060	1059.13	1059.86
	768.573	1066.64	1065.86	1065.43	1060.79	1059.33	1058.79
	768.98	1065.29	1065.71	1064.64	1059.71	1059	1058.29
	769.387	1067.36	1066.07	1064.71	1060.36	1059.47	1058.57
	769.794	1066.29	1065.64	1065.14	1059.86	1059.27	1058.21
	770.201	1065.64	1066.21	1064	1059.64	1059.07	1058.14
	770.608	1066.5	1065.57	1064.71	1059.71	1059.23	1058.14
	771.015	1066.21	1065.79	1065.29	1059.29	1058.87	1058.21
	771.422	1065.79	1064.36	1063.5	1060.43	1059	1058.5
	771.829	1066.07	1066.07	1065.36	1060.86	1059.8	1058.5
	772.236	1066.36	1064.64	1063.79	1060.21	1059.1	1058.07
	772.643	1066.07	1064.14	1064.14	1059.21	1059.1	1059.07
	773.05	1065.36	1064	1065.21	1059.79	1059.57	1058.86
	773.457	1066.5	1066.21	1063.71	1059.86	1059.23	1058.36
	773.864	1065.57	1064.71	1064.14	1059.86	1059.03	1058.71
	774.271	1065.64	1065.43	1064.57	1058.64	1058.4	1058.86
	774.678	1066.29	1064.5	1064.79	1059	1058.7	1057.64
	775.084	1066.36	1064.64	1064.29	1060	1059.2	1058.36
	775.491	1064.57	1064.5	1063.07	1059.43	1058.4	1058.71
	775.898	1066.57	1066	1063.86	1060	1059.1	1059
	776.305	1065.5	1064.71	1064.36	1059.57	1059.13	1058.64
	776.712	1067.21	1064.57	1064.5	1060.07	1059.33	1058
	777.119	1066.64	1064.64	1064.21	1059.86	1059.37	1059.07
	777.525	1065.21	1064.57	1063.79	1059.71	1059.23	1059
	777.932	1066.43	1064.36	1063.57	1059.21	1058.87	1058.14
	778.339	1065.71	1065.5	1063.71	1059.57	1059.03	1058.5
	778.746	1065.79	1064.14	1064.5	1060.71	1058.43	1058.21
	779.153	1065.71	1063.79	1063.71	1059.5	1059.4	1058.43
	779.56	1065.86	1065.07	1064.29	1059	1058.33	1058.21
	779.966	1065.21	1064.71	1063.21	1059.86	1058.83	1058.29
	780.373	1065.21	1065.29	1063.93	1059.21	1058.93	1058.07
	780.78	1066.36	1064.64	1063.93	1059.43	1059.2	1058.29
	781.187	1064.07	1063.71	1064.14	1059.43	1058.93	1057.43
	781.593	1065.07	1065.07	1063.79	1059.36	1059.5	1059.21
	782	1065.43	1063.64	1063.93	1059.57	1059.33	1059
	782.407	1064.93	1062.64	1064.79	1060.21	1058.93	1058.36
	782.814	1065.36	1065.21	1062.93	1059.07	1058.97	1059.29
	783.22	1065.86	1064.86	1063.29	1059.5	1059.2	1058.36
	783.627	1064.79	1064.86	1063.5	1059.29	1058.8	1058.57
	784.034	1065.79	1062.5	1063.36	1059.5	1059.53	1058.57
	784.44	1064.93	1064.79	1062.93	1059.07	1058.6	1058.64
	784.847	1065.5	1064.43	1063.79	1059.93	1058.93	1059.21
	785.254	1064.43	1063.71	1063.29	1059.14	1058.63	1057.64
	785.66	1065.29	1063.71	1063.14	1059.36	1058.97	1058.86
	786.067	1065.36	1063.36	1062.86	1059.93	1059.03	1058.5
	786.474	1064.79	1063.71	1063.93	1059.29	1058.93	1058.86
	786.88	1065.57	1064.57	1064.07	1059.21	1058.83	1058.14
	787.287	1063.64	1063.43	1064.86	1059.64	1058.87	1058.21
	787.694	1064.5	1063.79	1062.14	1059.29	1059.3	1058.64
	788.1	1064.43	1064.5	1063.36	1059.36	1058.97	1058.79
	788.507	1064.29	1063.29	1062.79	1058.86	1058.77	1058.64
	788.913	1063.64	1063.57	1062.57	1058.71	1058.3	1058.14
	789.32	1064.64	1063.5	1062.29	1059.14	1059.2	1058.57
	789.727	1063.29	1063.71	1063.93	1058.86	1059.2	1059.21
	790.133	1064.36	1062.86	1063.71	1059	1058.63	1058.71
	790.54	1064.71	1064.07	1063.64	1059.5	1058.87	1059.14
	790.946	1064.64	1064	1062.71	1059	1058.4	1058.64
	791.353	1064.71	1063.93	1062.14	1059.64	1058.7	1058.64
	791.759	1065.14	1062.93	1063.21	1058.57	1058.8	1058.43
	792.166	1063.71	1063.64	1062.43	1059.71	1058.43	1058.5
	792.572	1063.86	1062.93	1062.71	1060.07	1059.13	1058.57
	792.979	1064.14	1063.79	1063.21	1059.07	1058.83	1059.14
	793.385	1064.79	1062.86	1062.14	1059.93	1059.13	1058.86
	793.792	1064.07	1063.64	1062.14	1059.43	1058.6	1058.79
	794.198	1064.07	1062.71	1062.93	1060.21	1058.53	1059.07
	794.605	1063.93	1063.5	1063.43	1059.43	1059.07	1057.86
	795.011	1064.5	1062.5	1062.79	1059.5	1058.83	1058.93
	795.418	1064.64	1062.86	1062.64	1058.5	1058.03	1059
	795.824	1064.29	1063.21	1062.5	1059.36	1058.93	1057.79
	796.231	1064.07	1063.14	1062.43	1059.29	1058.73	1059
	796.637	1063.71	1061.71	1062.71	1058.93	1058.57	1058.29
	797.044	1063.36	1062.64	1062.71	1059.29	1059	1058.43
	797.45	1064.43	1062.93	1062.21	1059	1058.5	1058.43
	797.857	1063.71	1063	1061.71	1059.64	1058.6	1058.43
	798.263	1064.07	1063.07	1062.43	1059.07	1058.67	1058.57
	798.669	1063.57	1063.71	1063.07	1059.71	1058.37	1057.71
	799.076	1063	1062.07	1061.21	1058.71	1058.47	1058.64
	799.482	1064.5	1063.29	1062.29	1058.93	1058.73	1058.36
	799.889	1063.57	1062	1062.07	1059.14	1058.4	1058.86
	800.295	1064.36	1062.43	1062.71	1058.79	1058.43	1057.64
	800.701	1063.79	1063.57	1062	1059.43	1058.3	1058.5
	801.108	1063.36	1064.07	1061.29	1059.07	1058.93	1057.86
	801.514	1063.29	1062.36	1061.43	1058.79	1059.17	1058.93
	801.92	1064.43	1063.5	1062.29	1059.93	1058.3	1058.79
	802.327	1063.36	1063.93	1062.57	1059.64	1058.5	1058.57
	802.733	1064.5	1062.21	1062.57	1059	1059.37	1058.21
	803.139	1062.93	1061.86	1062.43	1058.57	1058.47	1058.93
	803.546	1063.57	1062.5	1063.14	1059.07	1059.07	1058.64
	803.952	1062.5	1063	1063.14	1058.36	1058.5	1058.57
	804.358	1063.93	1063.64	1062.43	1059.86	1059.47	1058.79
	804.765	1063.36	1062.71	1061.36	1059.14	1059	1058.21
	805.171	1063.07	1062.93	1061.86	1059.64	1058.6	1058.57
	805.577	1063.71	1062.21	1062.36	1059.57	1059	1058.14
	805.983	1063	1063.36	1062.07	1059.36	1059.03	1059.14
	806.39	1063.71	1062.21	1062.79	1059.07	1059.2	1058.14
	806.796	1063.64	1062.43	1062.64	1058.71	1058.93	1058.29
	807.202	1063.36	1061.64	1062.71	1058.86	1058.87	1058.86
	807.608	1062.93	1062.57	1063.36	1059.43	1059.5	1058.64
	808.014	1063.57	1062.5	1063.14	1059	1059.1	1058.57
	808.421	1062.43	1062.71	1062.36	1060.07	1059	1059.14
	808.827	1063.36	1062.43	1061.36	1059.07	1058.53	1059.43
	809.233	1063.43	1063.14	1062.07	1059.14	1058.73	1058.71
	809.639	1061.86	1062.07	1061.64	1058.29	1058.4	1058.5
	810.045	1063.79	1062.36	1062.57	1059.36	1058.93	1057.93
	810.452	1062.07	1062	1061.79	1059.43	1058.37	1059.21
	810.858	1063.43	1062.29	1062.93	1059.64	1059	1058.64
	811.264	1063.07	1062.64	1061.64	1058.36	1059.17	1058.57
	811.67	1063.14	1062.79	1061.29	1059.5	1058.93	1058.64
	812.076	1062.29	1062.71	1061.57	1058.93	1059.27	1058.57
	812.482	1063.21	1062.43	1061.93	1059.5	1059	1059.07
	812.888	1061.71	1062.5	1062.64	1058.71	1059.27	1058.07
	813.295	1063.07	1061.93	1062.36	1059.29	1058.93	1058.57
	813.701	1063.79	1060.79	1061.93	1058.57	1058.8	1058.36
	814.107	1062.71	1062	1061.64	1059.43	1058.63	1058.57
	814.513	1062.29	1063	1061.86	1058.93	1058.6	1058.29
	814.919	1062.43	1061.64	1062.71	1058.86	1058.07	1057.93
	815.325	1062.21	1061.86	1062.29	1058.5	1058.77	1057.29
	815.731	1061.64	1062.5	1061.43	1058.07	1059.2	1058.64
	816.137	1062.57	1061.93	1061.21	1058.5	1058.37	1057.93
	816.543	1061.71	1062.5	1061.36	1059.5	1058.7	1058.07
	816.949	1063.29	1061.79	1061.64	1058.93	1058.33	1058.36
	817.355	1062.5	1061.14	1062.07	1059.21	1058.77	1057.43
	817.761	1062	1061.64	1061.5	1058.64	1057.73	1058.5
	818.167	1062.71	1061.86	1061.21	1058.79	1058.37	1058.36
	818.573	1062.21	1061.86	1061.64	1059.07	1057.83	1057.57
	818.979	1061.86	1062.79	1061.14	1058.86	1058.4	1058.71
	819.385	1062.43	1061.64	1061.43	1058.07	1058.57	1058.36
	819.791	1062.93	1062.5	1062.36	1058.93	1058.23	1058.14
	820.197	1061.57	1062.43	1061.14	1059	1058.03	1058.43
	820.603	1062.57	1062.57	1061.29	1058.36	1058.87	1057.43
	821.009	1063.36	1063.5	1062	1059	1058.23	1059.07
	821.415	1062.36	1062.21	1062.07	1058.93	1058.9	1058.57
	821.821	1062.21	1062.86	1062	1059.07	1059.47	1058.36
	822.227	1061.5	1062.36	1062.64	1059.21	1058.87	1058.43
	822.633	1062.14	1061.07	1062.29	1058.36	1058.5	1058.29
	823.039	1063.21	1061.79	1061.5	1059	1058.9	1058.29
	823.445	1063.36	1062.64	1060.79	1059.21	1058.07	1057.71
	823.851	1062.14	1061.86	1060.57	1059.36	1058.27	1058.43
	824.256	1062.07	1062.29	1061.64	1058.43	1058.9	1057.57
	824.662	1062.07	1062.21	1061.36	1058.64	1059.17	1058.14
	825.068	1062.5	1062.36	1062.29	1059.79	1058.7	1058.43
	825.474	1062	1062.93	1061.14	1059.36	1058.13	1058.07
	825.88	1061.5	1061	1061.86	1058.86	1058.23	1058.64
	826.286	1062.57	1061.64	1061.86	1058.57	1058.87	1058.93
	826.692	1062.36	1062	1060.71	1059.43	1057.97	1057.29
	827.097	1061.29	1061.79	1061.57	1058.71	1058.47	1058.57
	827.503	1061.43	1061.29	1061.57	1057.93	1058.27	1059.43
	827.909	1062.79	1061.64	1061.21	1059.86	1058.67	1058.36
	828.315	1061	1061.43	1060.07	1059.07	1058.13	1058.79
	828.721	1062.57	1061.43	1061.57	1058.64	1058.5	1058.64
	829.126	1062.14	1061.29	1061.43	1059.14	1058.37	1058.57
	829.532	1062.29	1062	1061.36	1058.29	1058.07	1058.5
	829.938	1061.71	1061.86	1060.57	1058.43	1057.97	1058.36
	830.344	1061.71	1062.64	1062.64	1058.86	1058.3	1059.29
	830.749	1061.21	1061.79	1061.86	1058.57	1058.4	1058.21
	831.155	1062.93	1062.64	1061.07	1059.71	1058.83	1058.57
	831.561	1062.5	1061.93	1060.93	1058.14	1058.73	1058.43
	831.967	1061.57	1062.21	1060.5	1058.71	1059.23	1057.64
	832.372	1061.64	1061	1060.79	1058.5	1058.03	1058.14
	832.778	1063.64	1061.14	1061.79	1058.71	1058.43	1058.43
	833.184	1060.79	1060.71	1060.93	1058.64	1058.3	1057.57
	833.59	1061.79	1062	1060.79	1059.29	1058.5	1058.71
	833.995	1060.86	1062.07	1061.07	1058.79	1057.83	1058.43
	834.401	1062.43	1061.14	1061.86	1058.43	1058.77	1058.07
	834.807	1061.29	1061.14	1060.43	1058.71	1058.33	1058.14
	835.212	1061.29	1062.71	1061.5	1059.14	1058.77	1058.57
	835.618	1062	1061.07	1060.79	1058.29	1058.8	1058.71
	836.024	1061.07	1061.57	1060.64	1058.43	1058.57	1058.29
	836.429	1062.71	1060.79	1060.36	1059.36	1058.77	1058.64
	836.835	1061.86	1061.43	1062	1058.64	1057.83	1057.64
	837.24	1061.14	1060.43	1060.43	1058.71	1058.8	1057.5
	837.646	1061.64	1060.64	1061.5	1058.14	1058.3	1059.43
	838.052	1061.07	1061.07	1060.86	1058.71	1058.33	1059
	838.457	1062.57	1060.71	1061.43	1058.64	1058.47	1058.71
	838.863	1062.29	1061.14	1061.07	1058.21	1058.5	1057.57
	839.268	1061.21	1061.64	1060.57	1058.29	1058.63	1058.43
	839.674	1062.14	1060.43	1060.86	1058.64	1057.6	1058.57
	840.08	1061.64	1061.79	1059.43	1058.79	1058.2	1058.36
	840.485	1061.21	1060.93	1061.29	1058.14	1057.63	1058.29
	840.891	1061.64	1061.29	1060.43	1058.21	1058.7	1059.21
	841.296	1061.36	1060.86	1061.21	1058.57	1058.27	1058.21
	841.702	1061.71	1060.71	1060.57	1058.29	1058.33	1057.93
	842.107	1061.79	1061.79	1060.71	1059.43	1058.87	1059
	842.513	1061.57	1061.14	1060.71	1059.57	1058.8	1058.36
	842.918	1061.07	1060.71	1061.5	1059.07	1058.53	1059
	843.324	1061.5	1061.57	1060.21	1059.14	1058.57	1058.43
	843.729	1061.43	1060.36	1061.71	1058.64	1058.33	1058.29
	844.135	1060.43	1061.29	1060.57	1059	1058.8	1058
	844.54	1060.5	1061.43	1060.36	1059.14	1058.7	1058.5
	844.946	1062	1061.64	1061.86	1058.57	1058.6	1058.14
	845.351	1062.21	1060.57	1060.07	1058.14	1058.67	1057.36
	845.757	1060.21	1061.86	1061.29	1058.36	1058	1058.5
	846.162	1061.14	1060.71	1060.07	1058.93	1057.93	1058.43
	846.567	1061.57	1061.14	1060.5	1058.71	1058.2	1057.79
	846.973	1060.86	1060.79	1060.64	1058.36	1058.33	1058.07
	847.378	1061	1061.64	1061.07	1058.79	1058.37	1057.86
	847.784	1060.64	1061.64	1061	1058.43	1058.47	1057.57
	848.189	1060.5	1061.79	1061.29	1058.71	1058.87	1057.29
	848.594	1061.21	1061.07	1060.93	1057.86	1058.37	1057.57
	849	1061.86	1060.79	1061.5	1059.29	1058.43	1059.07
	849.405	1061.79	1061.36	1061.29	1058.71	1058.77	1058.07
	849.811	1062.14	1061.14	1060.79	1059.29	1058.87	1058.5
	850.216	1061.71	1059.86	1060.5	1059.21	1057.93	1058.5
	850.621	1061.07	1060.07	1060.64	1059.29	1058.6	1058.86
	851.027	1062.43	1059.79	1059.71	1058.64	1058.4	1057.21
	851.432	1061.57	1060.29	1060.86	1059.36	1058.7	1058.36
	851.837	1061.5	1061.07	1060.64	1058.5	1058.17	1057.57
	852.243	1062.14	1060.93	1060.86	1058.36	1058.27	1058.93
	852.648	1061.57	1061.36	1061.5	1058.14	1058.5	1057.71
	853.053	1060.93	1061.14	1061.14	1058.93	1058.5	1058.93
	853.458	1060.71	1060.71	1060.57	1058.36	1058.77	1058.07
	853.864	1061.64	1060.71	1062.07	1058.86	1058.53	1058.43
	854.269	1061.36	1060.86	1060.36	1057.86	1058.3	1057.5
	854.674	1061.71	1061.36	1060.5	1058.64	1057.93	1057.64
	855.08	1061.07	1060.86	1060.86	1058.07	1058.17	1057.57
	855.485	1060.86	1059.79	1061.29	1059.07	1058.33	1057.86
	855.89	1060.5	1060.43	1060.71	1058.07	1057.23	1058.29
	856.295	1061	1061.57	1062	1059.21	1058.43	1057.93
	856.7	1061.29	1060.43	1060.64	1058.07	1058.2	1058
	857.106	1061.86	1061	1062.21	1059.07	1058.97	1058.71
	857.511	1061.36	1061.79	1060.07	1059.07	1057.57	1057.93
	857.916	1060.57	1059.93	1060.86	1058.36	1058.8	1057.79
	858.321	1061.57	1061.5	1059.71	1057.79	1058.9	1057.86
	858.726	1062.5	1060.5	1060.79	1058.57	1058.53	1057.64
	859.132	1060.71	1060.57	1060.64	1058.36	1057.93	1058
	859.537	1061.71	1060.71	1060.14	1058.43	1059.03	1058.93
	859.942	1060.64	1060.71	1060.71	1058.79	1057.47	1058
	860.347	1061.43	1061.29	1060.71	1058.36	1058.57	1057.57
	860.752	1061.43	1061.14	1061.21	1059.29	1058.37	1057.93
	861.157	1061.5	1061.86	1060.79	1058.71	1058.53	1058.71
	861.562	1060.64	1059.57	1060.36	1058.29	1058.23	1057.29
	861.968	1061.29	1060.93	1061.86	1059.57	1057.77	1058.36
	862.373	1061.57	1060.57	1060.71	1058.86	1058.27	1057.57
	862.778	1060.79	1060.93	1060.43	1058.5	1058.4	1058.64
	863.183	1060.93	1060.71	1060.5	1058.43	1057.87	1059.29
	863.588	1060.64	1059.43	1059.57	1057.57	1058.87	1058.21
	863.993	1060.57	1060.64	1061.21	1059.07	1058.43	1058.64
	864.398	1061.21	1061.29	1060.71	1058.57	1058.3	1057.71
	864.803	1061.14	1061.07	1060	1057.79	1058.6	1058.57
	865.208	1061.64	1060.57	1060.71	1059.14	1058.4	1058.29
	865.613	1060.93	1059.79	1060.43	1059.36	1057.53	1058.14
	866.018	1061.43	1060.71	1060.36	1059.14	1058.37	1058.14
	866.423	1060.64	1060.36	1059.93	1059	1058.5	1057.5
	866.828	1061	1061.29	1060.21	1058.86	1058.53	1058
	867.233	1061.21	1060.57	1059.86	1058.79	1058.1	1058.71
	867.638	1060.86	1061.57	1061	1059.29	1058.4	1059
	868.043	1061.36	1060.43	1060.57	1058.57	1057.87	1057.79
	868.448	1061.43	1060.57	1061.07	1058.36	1058.63	1059.07
	868.853	1060.79	1060.79	1060.29	1058.5	1057.83	1057.36
	869.258	1061.79	1061.43	1060.21	1059.21	1058.3	1057.57
	869.663	1061.14	1059.71	1060.93	1058.21	1058.17	1058.5
	870.068	1060.43	1060.86	1060.43	1058.29	1057.97	1059
	870.473	1060.71	1060.43	1061.43	1058.79	1058.53	1058.5
	870.878	1060.79	1061.29	1060.86	1059.21	1058.87	1058.43
	871.283	1060.43	1061.14	1060.07	1058.43	1058.57	1058.07
	871.688	1060.86	1061.21	1061.14	1059.21	1058.83	1058.43
	872.093	1061.86	1060.64	1060.43	1058.57	1058.1	1057.57
	872.497	1061.07	1059.86	1061.43	1058.57	1058.13	1058.71
	872.902	1061.21	1060.86	1060.43	1059	1058.23	1059.07
	873.307	1060.21	1061.21	1061.14	1058.71	1058.3	1057.86
	873.712	1060.57	1060.71	1058.86	1059.43	1057.9	1057.71
	874.117	1060.57	1060	1060.86	1058.57	1059.13	1058.86
	874.522	1061.36	1059.79	1060.64	1058.36	1058	1058.57
	874.927	1060.57	1060.21	1059.93	1058.5	1058.63	1057.71
	875.331	1061	1060	1060.86	1057.93	1057.8	1057.71
	875.736	1060.29	1061.21	1060.86	1059.29	1058.13	1058.43
	876.141	1060.5	1060.64	1060.79	1058.29	1058.2	1058.43
	876.546	1060.07	1060.86	1061.71	1059.07	1058.53	1058.57
	876.951	1060.86	1060.57	1060.57	1057.43	1058.2	1058.14
	877.355	1061.5	1059.71	1060.5	1058.07	1057.87	1058.21
	877.76	1061.21	1060.21	1060.21	1058.36	1058.33	1058
	878.165	1060.86	1061.71	1060.21	1059.29	1058.4	1058.86
	878.57	1059.71	1060.5	1060.71	1058.64	1058.23	1057.57
	878.974	1060.57	1060.79	1061.21	1058.21	1058.87	1057.93
	879.379	1060.21	1059.93	1060.57	1058.43	1057.93	1057.5
	879.784	1061.79	1059.36	1060.5	1058.79	1058.37	1057.71
	880.189	1060.64	1060.29	1059.21	1058.14	1058.13	1058.29
	880.593	1060.86	1060.93	1061.29	1059.5	1058.73	1057.93
	880.998	1060.29	1059.79	1059.57	1059.5	1058.53	1058.43
	881.403	1060.86	1059.57	1059.07	1059.64	1057.77	1058.43
	881.807	1060.57	1060.57	1060.14	1058.64	1058.23	1058.07
	882.212	1061.86	1059.79	1060.79	1057.93	1057.9	1059
	882.617	1060.43	1059.86	1060.29	1058.93	1057.8	1058.64
	883.021	1060.71	1060.5	1060.36	1059.57	1058.57	1058.5
	883.426	1060.14	1060.57	1059	1057.64	1058.27	1057.5
	883.831	1061.21	1059.29	1060.21	1057.79	1058.13	1058.21
	884.235	1060.43	1059.5	1059	1059.07	1057.87	1057.57
	884.64	1060.86	1060.43	1060.64	1058.79	1058.07	1058.14
	885.045	1061.07	1059.64	1061.29	1058.93	1058.63	1058.29
	885.449	1061.57	1059.86	1060	1058.14	1058.63	1058.57
	885.854	1060.5	1060.86	1059.36	1058.21	1058.03	1057.57
	886.259	1061.71	1059.93	1059.14	1058.21	1058.33	1058.43
	886.663	1060.93	1060	1059.57	1058.43	1058.23	1057.43
	887.068	1060.64	1060.36	1059.5	1058.71	1058.23	1058.57
	887.472	1059.14	1059.5	1060.29	1058.57	1058.5	1057.93
	887.877	1061.43	1060.36	1060	1058.43	1058.2	1057.79
	888.281	1061.86	1059.71	1060.07	1058.79	1058.27	1058.21
	888.686	1060.21	1059.64	1060.21	1057.07	1058.97	1058.64
	889.09	1061.57	1060.57	1060.36	1058.57	1057.93	1057.36
	889.495	1060.29	1060.14	1061.5	1058.57	1058.07	1058.64
	889.9	1060.57	1060.5	1060	1058.36	1058.63	1057.71
	890.304	1061.57	1059.86	1060.07	1059.07	1058.17	1057.93
	890.709	1060.29	1060.29	1060.29	1057.93	1057.7	1056.93
	891.113	1059.86	1060.43	1060.14	1059.57	1058.2	1058.43
	891.517	1060.43	1060.36	1060.14	1059.14	1058.13	1058.07
	891.922	1060.79	1061.21	1060.64	1058.43	1058.23	1058.93
	892.326	1061.29	1059.14	1060.29	1058.57	1058.17	1057.79
	892.731	1060.36	1060.43	1060.57	1059	1058	1059
	893.135	1061.21	1059.93	1060.57	1059.14	1057.77	1058
	893.54	1061.21	1060.43	1060.43	1059.64	1058.5	1058.21
	893.944	1060	1059.71	1060	1057.86	1057.93	1058.5
	894.349	1060.14	1060	1060.79	1058.36	1058.23	1057.93
	894.753	1060.71	1059.71	1060.36	1058.64	1058.23	1057.79
	895.158	1061.07	1060.43	1060	1058.21	1057.77	1059.14
	895.562	1060.71	1060.64	1060.93	1057.79	1057.93	1058.93
	895.966	1061	1060	1059.5	1058.64	1058.07	1059.21
	896.371	1061.29	1060.5	1060.64	1058.14	1058.03	1058.57
	896.775	1059.93	1060.71	1060.07	1058.21	1058.23	1058.5
	897.179	1061.29	1059.93	1059.79	1058.64	1057.7	1057.14
	897.584	1061.14	1059.93	1059.64	1058.5	1057.93	1058.64
	897.988	1060.36	1059.14	1060.29	1058.43	1058.53	1058.07
	898.392	1061.36	1061.29	1060.64	1059.64	1058.9	1059.36
	898.797	1059.71	1059.57	1059.64	1057.07	1058.93	1058.14
	899.201	1060.07	1060.79	1060.57	1058.93	1057.9	1058.29
	899.605	1059.29	1060.14	1060.36	1058.36	1058.23	1057.86
	900.01	1060.64	1060.57	1060.57	1058.86	1058.37	1058.5
	900.414	1060	1059.5	1059.71	1057.71	1058.1	1057.79
	900.818	1061.21	1060.93	1060.71	1057.93	1058	1058.43
	901.223	1061	1059	1060.5	1058.93	1057.53	1057.36
	901.627	1060.21	1059.86	1060.21	1058.29	1058.03	1058.57
	902.031	1060.79	1059.86	1059.93	1057.93	1058	1058.14
	902.435	1060.79	1060.14	1061	1057.79	1058.3	1058.07
	902.84	1060.43	1060.07	1060.14	1058.07	1058.07	1057.79
	903.244	1060.79	1059.71	1060.86	1058.71	1058.1	1058.79
	903.648	1059.79	1059.71	1060.36	1058.71	1057.83	1057.71
	904.052	1060.07	1060.29	1059.93	1058.64	1057.87	1057.79
	904.457	1060.57	1060.21	1060.71	1058	1058	1057.93
	904.861	1060.5	1059.29	1060.29	1059	1058.73	1057.64
	905.265	1059.29	1060.21	1060.5	1058	1058.03	1058.14
	905.669	1060.5	1059.93	1059.21	1058.79	1058.27	1058.07
	906.073	1061	1060.5	1059.64	1058.43	1057.93	1057.71
	906.477	1060.86	1060.07	1060.21	1058.64	1057.9	1058.07
	906.882	1060.43	1059.71	1060.86	1058	1057.73	1057.57
	907.286	1060	1059.64	1060.5	1058.71	1057.87	1057.79
	907.69	1060.29	1060	1060.43	1058.14	1057.73	1057.86
	908.094	1060.5	1060.07	1059.93	1058.5	1058.37	1058.14
	908.498	1060.71	1059.43	1059.43	1058.57	1057.83	1058.07
	908.902	1059.86	1059.14	1060.64	1058.57	1058.3	1058.14
	909.306	1060.29	1060.64	1059.29	1057.86	1058.23	1058.21
	909.71	1060.93	1061.21	1060.36	1058.93	1058.7	1058.57
	910.115	1061	1059.43	1060.5	1057.71	1058.77	1057.29
	910.519	1059.14	1060.07	1060.14	1058.57	1058.5	1058.93
	910.923	1060.57	1060	1060.29	1057.71	1058.2	1057.64
	911.327	1061.29	1059.43	1060.43	1058.29	1057.53	1058.93
	911.731	1060.57	1059.64	1059.57	1057.86	1057.53	1057.71
	912.135	1060.5	1060	1059.29	1057.43	1057.9	1058.64
	912.539	1060.5	1059.29	1060.57	1058.21	1058.3	1057.14
	912.943	1060.79	1058.43	1060.36	1058.64	1058.37	1058.29
	913.347	1059.71	1060.21	1059.64	1058.64	1058.2	1057.57
	913.751	1060.36	1060.07	1059.5	1058.57	1058	1058.36
	914.155	1060.57	1060.29	1060	1057.79	1058.43	1058
	914.559	1060.14	1060.07	1060	1058.57	1058	1058.71
	914.963	1059.79	1060.86	1060	1059	1058.33	1057.86
	915.367	1059.86	1059.43	1060.14	1058.86	1058.2	1057.93
	915.771	1061	1059.5	1059.86	1057.71	1058.33	1058.43
	916.175	1060.57	1060.29	1059.07	1058.36	1057.87	1057.36
	916.579	1060.71	1060.14	1060.07	1058.93	1057.4	1058.36
	916.983	1059.36	1059.86	1059.93	1058.64	1057.67	1057.64
	917.387	1060.21	1058.21	1060.14	1058	1058.37	1057.64
	917.791	1059.57	1059.86	1059.36	1059	1057.97	1057.14
	918.195	1060.71	1059.93	1060.14	1057.57	1057.43	1057.36
	918.598	1060.64	1059.43	1060.07	1057.71	1057.5	1058.07
	919.002	1061.21	1060.21	1060.86	1058.57	1058.6	1058.57
	919.406	1060.71	1059.86	1059.71	1057.71	1058.57	1058.21
	919.81	1060.14	1059.86	1058.86	1058.43	1058.13	1058.29
	920.214	1059.93	1060.14	1060.07	1058.79	1058.07	1057.57
	920.618	1059.36	1060.29	1060.5	1058.29	1057.8	1057.71
	921.022	1060.86	1059.93	1060.07	1059.07	1058	1058.21
	921.426	1059.21	1059.57	1059.93	1058.29	1057.93	1058.86
	921.829	1059.71	1059.79	1060.29	1057.5	1058.03	1058
	922.233	1059.86	1059.29	1059.36	1057.57	1057.57	1057.93
	922.637	1059.71	1059.21	1059.64	1057.93	1057.83	1058.21
	923.041	1060.86	1059.43	1059.43	1058.14	1058.6	1057.21
	923.445	1060.14	1059.5	1060.29	1059.71	1057.87	1058.14
	923.848	1059.57	1059.57	1060.07	1057.86	1057.6	1057.93
	924.252	1060.14	1059.43	1061.14	1058.5	1058.7	1058.43
	924.656	1059.14	1059.14	1058.29	1058.14	1057.6	1057.86
	925.06	1060.64	1060	1060.36	1058.5	1058.13	1057.79
	925.463	1060.43	1059.64	1060.64	1058.21	1058.03	1058.5
	925.867	1060.36	1059.64	1059.57	1059.36	1058.1	1057.64
	926.271	1058.64	1059.29	1059.93	1058.36	1058.37	1058.14
	926.675	1060.71	1060.57	1061	1058.57	1058.77	1058.79
	927.078	1059.5	1059.5	1059.43	1058.36	1058.63	1057.64
	927.482	1059.64	1059	1059.43	1058.64	1058.07	1058.43
	927.886	1060.07	1059.21	1060.21	1058.07	1058.5	1058
	928.29	1059.43	1060.07	1060.5	1058	1058.1	1058
	928.693	1059.57	1058.71	1059.86	1058.79	1057.77	1057.64
	929.097	1059.93	1059.14	1059.07	1059.07	1058.37	1057.86
	929.501	1060.21	1058.36	1059.57	1058.14	1058.63	1058
	929.904	1059.79	1059.29	1060	1058.93	1058.03	1058.64
	930.308	1060.14	1059.57	1059.79	1057.29	1057.97	1057.36
	930.712	1059.79	1059.5	1059.79	1058.57	1058.3	1057.5
	931.115	1059.79	1058.64	1060.79	1058.64	1057.37	1058.43
	931.519	1059.71	1058.86	1059.64	1058.64	1057.83	1058.36
	931.922	1059.5	1058.64	1059.43	1058.14	1057.93	1057.86
	932.326	1059.43	1059.36	1059.71	1058.14	1058.13	1058.43
	932.73	1060.14	1058.71	1059.36	1058	1057.33	1057.57
	933.133	1059.93	1059.07	1060.57	1057.71	1058.1	1058
	933.537	1059	1059.07	1058.93	1058.71	1058.07	1057.64
	933.94	1059.79	1058.93	1059.93	1058.93	1058.37	1058
	934.344	1058.79	1058.5	1059.86	1057.64	1057.67	1057.86
	934.748	1059.5	1059.93	1060.36	1057.71	1058.17	1058.86
	935.151	1059.5	1058.64	1058.64	1059.21	1057.73	1057.36
	935.555	1059.57	1058.71	1059.86	1057.64	1058	1058.29
	935.958	1059.5	1058.57	1059.43	1058.5	1057.3	1056.71
	936.362	1059.57	1060.36	1060.14	1058.43	1058.57	1057.93
	936.765	1059.79	1058.64	1059.79	1058.29	1057.67	1058
	937.169	1059.71	1060	1059.5	1058.21	1058.23	1058.57
	937.572	1060.86	1058.57	1059.07	1059.07	1057.6	1058.93
	937.976	1059.43	1058.64	1060.14	1058.21	1058.2	1057.93
	938.379	1058.29	1058.07	1058.71	1057.93	1057.63	1057.29
	938.783	1058.43	1059	1059.29	1058.57	1058.07	1057.93
	939.186	1059.93	1058.93	1059.71	1058.43	1057.87	1058.57
	939.59	1060.43	1058.79	1059.43	1058.57	1057.53	1058.64
	939.993	1058.64	1058.36	1059.07	1058.29	1057.2	1058.86
	940.396	1059.71	1058.93	1059.07	1059.07	1058.2	1057.64
	940.8	1059.57	1058.79	1059.43	1058.36	1057.43	1056.93
	941.203	1058.93	1059.29	1059.43	1058.64	1058.17	1058.64
	941.607	1059.14	1058.86	1059.21	1057.86	1057.8	1057.71
	942.01	1059.29	1059.36	1059.57	1058.5	1057.33	1058.07
	942.413	1058.57	1060.07	1059.29	1059.07	1057.77	1057.93
	942.817	1060	1059.36	1059.07	1058.29	1057.8	1058.21
	943.22	1059.29	1058.43	1059.29	1057.79	1057.8	1058.07
	943.624	1059.21	1059.64	1060.57	1058.71	1058.17	1059.07
	944.027	1059.57	1059.21	1059.71	1058.36	1058	1057.64
	944.43	1059.43	1058.93	1060.07	1058.29	1057.83	1058.14
	944.834	1058.86	1059.57	1059.57	1057.5	1057.6	1058.36
	945.237	1060.5	1059	1060.79	1059.29	1058.23	1058.07
	945.64	1059.07	1057.79	1059.07	1058.43	1057.5	1057.71
	946.043	1059.71	1059.14	1059.93	1057.86	1057.87	1057.71
	946.447	1059.57	1059.36	1059.21	1058.21	1058.23	1058.36
	946.85	1059.64	1058.43	1060.07	1058.07	1058.1	1058.64
	947.253	1059.21	1059.71	1060.21	1058.21	1058.1	1058.71
	947.657	1059.43	1058.36	1059.5	1058.71	1057.67	1058
	948.06	1058.64	1058.93	1060	1057.64	1057.9	1057.64
	948.463	1059	1058.93	1059.36	1058.43	1057.77	1057.86
	948.866	1059	1059.5	1059.93	1058.36	1057.6	1057.64
	949.27	1059.57	1059.07	1059.36	1058.64	1057.57	1057.36
	949.673	1059	1058.21	1059.21	1057.93	1057.9	1058.43
	950.076	1059.93	1059.14	1059.07	1057.86	1058.13	1058.86
	950.479	1060.21	1058.36	1059.5	1058.21	1058.23	1058.43
	950.882	1059.71	1059.64	1060.71	1058.64	1058.7	1059.14
	951.286	1059.36	1059.21	1060.21	1058.21	1057.83	1057.64
	951.689	1059.29	1059.29	1059.93	1058.07	1058.37	1058.57
	952.092	1060.86	1059.43	1059.93	1058.29	1057.67	1058.64
	952.495	1059.43	1060.14	1059.21	1058.29	1058	1058.21
	952.898	1059.5	1059.64	1059.71	1058.5	1057.9	1058.07
	953.302	1058.93	1059.29	1059.64	1058.93	1058.2	1058.5
	953.705	1060.79	1058.29	1059.36	1059.07	1057.9	1057.79
	954.108	1059.64	1060.36	1060.07	1059.21	1057.63	1057.93
	954.511	1059.57	1059.93	1059.71	1057.71	1058.3	1058.14
	954.914	1059.36	1060.5	1060.07	1059.36	1058.3	1058.57
	955.317	1059.36	1058.79	1059.21	1057.71	1058.17	1058.64
	955.72	1060.86	1059	1059.43	1058.36	1058.43	1057.79
	956.123	1059.21	1059.43	1059.36	1057.93	1058.27	1057.71
	956.526	1060.07	1059	1060.43	1058.5	1058.2	1058.14
	956.929	1059.29	1058.93	1060.36	1058.36	1058.07	1058.29
	957.332	1060.07	1060.07	1059.57	1058.07	1058.3	1057.93
	957.736	1058.71	1059	1060.43	1058.29	1058.3	1058.79
	958.139	1060.07	1060.21	1061.36	1058.43	1058.57	1059.57
	958.542	1061.21	1058.71	1059	1058.79	1057.87	1057.71
	958.945	1059.79	1060.07	1059.29	1058.21	1058.2	1059.14
	959.348	1058.86	1058.71	1059.57	1059.07	1057.97	1058.43
	959.751	1059.21	1058.64	1059.93	1058.57	1058.4	1058.71
	960.154	1059.57	1059.43	1060.07	1058.14	1058.37	1057.71
	960.557	1060.29	1059.86	1060.07	1058.07	1058.03	1058.07
	960.96	1059.5	1059.71	1058.79	1059.57	1058.37	1058
	961.363	1059.93	1060.71	1059.36	1057.93	1057.8	1057.79
	961.766	1059.5	1059.07	1060.14	1058.21	1057.7	1058.43
	962.169	1060.07	1059.86	1060	1058.21	1058.2	1057.57
	962.572	1059.79	1058.5	1059.36	1058.21	1058.37	1058.43
	962.974	1060.07	1058.43	1060.21	1058.21	1058.17	1057.86
	963.377	1059.64	1058.86	1059	1058.36	1057.77	1057.93
	963.78	1059.93	1060.07	1060.21	1058.29	1057.83	1058.07
	964.183	1059.36	1059.07	1060	1057.93	1057.87	1057.93
	964.586	1061	1059.71	1059.21	1058.71	1057.83	1057.43
	964.989	1059.79	1059	1059.93	1058.64	1058.13	1058.79
	965.392	1060.43	1060.07	1060.93	1058	1058.4	1058.36
	965.795	1061.07	1059.79	1059.79	1057.5	1058.67	1057.29
	966.198	1060.43	1060.21	1059	1059.07	1058.37	1058.07
	966.6	1059.43	1060.21	1059.43	1058	1058.03	1058.5
	967.003	1059.29	1059.86	1060.43	1058.5	1058.5	1057.36
	967.406	1059.43	1059.86	1060.64	1058	1057.83	1058.5
	967.809	1059.43	1059.57	1059.79	1058.57	1058.3	1058.86
	968.212	1060	1058.43	1059.64	1058.43	1057.77	1058.07
	968.615	1059.36	1060.29	1059.71	1058.57	1058.3	1057.86
	969.017	1060.57	1059.43	1059.86	1057.57	1058.07	1058.14
	969.42	1060	1060.14	1058.43	1058.43	1057.93	1057.57
	969.823	1059.64	1059.71	1059.64	1058.21	1057.5	1058.43
	970.226	1059.79	1059.14	1060.29	1059.5	1058.63	1058.07
	970.629	1059.86	1059.5	1059.93	1057.93	1057.83	1057.5
	971.031	1060.93	1059.64	1059.79	1058.93	1058.3	1058.86
	971.434	1059.29	1059.21	1061	1058.5	1058.4	1058.36
	971.837	1060	1060.5	1060.57	1059.36	1058.4	1058.29
	972.239	1061.21	1060.36	1061.79	1059.79	1059.5	1059.36
	972.642	1060.21	1060.14	1060.29	1058.71	1058.1	1058.43
	973.045	1059.93	1059.79	1060.36	1059.14	1057.53	1057.21
	973.448	1060.93	1059.64	1060.86	1058.86	1057.97	1057.79
	973.85	1061.14	1059.21	1059.36	1057.21	1058.07	1057.79
[truncated: 51 more rows]

## Sheet: Extended Data Fig. 4d
Extended Data Fig. 4d	Integrated CL spectra image mapping the energy position of peak emission intensity around the near-band-edge (NBE) emission. The imaged region corresponds to that shown in b. d, Localized spectra of NBE at the three sampling points indicated in c.
		Area #1	Area #2	Area #3
	Wavelength (nm)	CL intensity (a.u.)	CL intensity (a.u.)	CL intensity (a.u.)
	340.093	4.14042	9.35593	5.85772
	340.607	5.4761	10.5644	7.06619
	341.121	7.06619	12.3453	7.82944
	341.635	8.08385	14.317	8.9743
	342.149	8.9743	17.688	10.946
	342.663	11.1368	22.5855	13.1722
	343.178	14.317	27.6102	15.5891
	343.692	16.6068	31.6172	18.5149
	344.206	19.1509	35.9423	21.377
	344.72	22.5219	40.7762	23.9848
	345.234	27.4194	47.0729	27.1014
	345.748	31.9989	53.8149	30.854
	346.262	36.8963	62.0198	36.4511
	346.776	42.8115	72.5144	42.6207
	347.291	50.5075	85.2352	50.6983
	347.805	60.4933	98.6556	60.1753
	348.319	70.7971	113.857	69.6523
	348.833	82.055	131.729	80.9737
	349.347	94.5849	155.326	95.3482
	349.861	110.422	182.994	112.203
	350.375	129.694	215.368	131.539
	350.89	152.846	253.022	154.5
	351.404	180.768	299.134	184.33
	351.918	214.351	353.388	217.34
	352.432	253.149	417.183	255.439
	352.946	297.99	494.462	298.944
	353.46	351.989	584.079	353.261
	353.975	417.247	692.078	418.709
	354.489	492.871	817.25	490.391
	355.003	584.397	965.765	568.623
	355.517	692.524	1145.57	656.015
	356.031	820.24	1353.37	752.693
	356.545	975.687	1603.71	860.501
	357.059	1161.09	1884.01	970.663
	357.573	1377.92	2195.92	1071.41
	358.088	1615.6	2503.19	1148.37
	358.602	1857.11	2780.76	1185.83
	359.116	2062.87	2990.53	1185.52
	359.63	2200.57	3123.01	1149.9
	360.144	2259.66	3162.38	1089.47
	360.658	2255.2	3126.77	1017.09
	361.172	2197.64	3032.38	937.461
	361.687	2105.67	2908.67	863.363
	362.201	1994.75	2762.76	788.438
	362.715	1880.64	2615.9	723.689
	363.229	1766.35	2461.66	661.739
	363.743	1656.37	2318.74	605.259
	364.257	1548.06	2163.68	555.012
	364.771	1439.29	2009.18	503.175
	365.286	1320.61	1835.16	450.066
	365.8	1188	1637.8	387.544
	366.314	1033.57	1408.19	318.088
	366.828	856.685	1138.7	243.672
	367.342	657.033	841.738	166.394
	367.856	453.755	554.185	102.535
	368.37	278.209	326.675	59.8573
	368.885	156.662	184.711	35.8151
	369.399	89.6874	108.514	24.5572
	369.913	58.2672	70.7971	17.8152
	370.427	41.9846	52.6701	14.7622
	370.941	33.5889	44.7196	11.7729
	371.455	27.9918	40.0129	10.7552
	371.969	24.9388	36.4511	10.2464
	372.484	22.5855	32.4441	9.80115
	372.998	21.7587	30.0907	9.41953
	373.512	21.1226	27.9282	9.67395
	374.026	20.9954	26.5289	9.48313
	374.54	18.5785	25.5749	8.27466
	375.054	18.0696	24.112	6.74817
	375.568	16.4795	23.0307	6.04853
	376.083	16.3523	22.1403	6.17574
	376.597	15.3347	22.0767	6.23934
	377.111	14.5714	20.9318	6.93899
	377.625	13.9354	20.1686	6.36655
	378.139	13.999	18.1968	6.62097
	378.653	13.6174	17.3064	5.79412
	379.167	13.4266	17.8788	6.17574
	379.682	12.1545	17.7516	5.4761
	380.196	11.8365	18.0696	5.28529
	380.71	11.3276	15.4619	4.71286
	381.224	10.8824	14.8258	5.09448
	381.738	10.5008	13.6174	5.03087
	382.252	10.628	14.5714	4.84006
	382.766	10.31	14.7622	4.90367
	383.281	10.1192	14.6986	5.09448
	383.795	9.92836	13.2994	5.4761
	384.309	9.86476	12.2181	3.94961
	384.823	9.73755	11.7093	3.50438
	385.337	9.22872	11.264	2.99555
	385.851	8.65629	11.2004	2.80474
	386.365	8.02025	10.4372	2.80474
	386.879	7.76583	9.41953	3.12276
	387.394	7.70223	8.8471	3.24997
	387.908	7.06619	8.40187	3.05916
	388.422	7.1934	8.71989	2.67754
	388.936	6.68457	7.38421	2.61393
	389.45	6.23934	6.93899	2.42312
	389.964	5.03087	6.36655	1.91429

## Sheet: Extended Data Fig. 4f
Extended Data Fig. 4f	Polarization-resolved CL spectra of the p-type GaN samples with and without MiGs nanostructures.
		Sample with MiGs-TM	Sample with MiGs-TE	Sample without MiGs-TM	Sample without MiGs-TE
	Wavelength (nm)	CL intensity (a.u.)	CL intensity (a.u.)	CL intensity (a.u.)	CL intensity (a.u.)
	101.544	3095.81	23.2836	-19066.3	-227.253
	102.059	2746.78	26.0401	-14517.7	-170.958
	102.575	3161.73	18.2442	-10649.8	-133.947
	103.091	2136.98	22.5417	-8457.09	-108.447
	103.606	2937.78	11.8615	-5060.37	-66.544
	104.122	1687.97	11.0183	-2780.91	-44.7708
	104.638	2621.37	18.1909	-2474.58	-35.4059
	105.154	2085.47	19.9757	-632.484	-20.3013
	105.669	1539.86	10.0877	-459.595	-16.2989
	106.186	2369.06	15.0961	209.746	7.28138
	106.702	1193.26	11.571	421.316	-0.50208
	107.217	1546.84	14.7418	1408.1	20.8125
	107.733	1204.08	10.579	1139.04	7.28714
	108.249	1317.34	16.8223	2505.48	16.9107
	108.764	1218.54	12.9764	2024.24	8.38118
	109.28	2226.36	21.2849	1249.03	18.0904
	109.796	1168.29	8.46077	1697.74	27.7663
	110.312	1437.85	12.4654	911.88	12.0013
	110.827	1633.37	18.1284	2549.6	29.6108
	111.343	1686.63	17.9977	1023.95	15.1146
	111.859	1842.02	12.6157	2133.3	23.2144
	112.374	1630.82	17.9253	1089.01	16.7535
	112.89	1402.39	18.2958	370.309	23.0735
	113.406	1540.82	18.982	1344.61	12.1079
	113.923	1515.43	117.213	1098.1	25.7066
	114.438	577.79	29.7831	858.979	24.4143
	114.954	1374.21	15.6675	1359.41	15.1635
	115.47	847.418	14.8409	1219.98	23.0648
	115.985	1472.01	17.6855	1056.33	30.9847
	116.501	1319.39	9.08789	548.863	13.264
	117.017	1190.89	13.9163	1048.48	24.9138
	117.533	707.17	4.79407	527.215	-0.11412
	118.048	997.176	26.186	1224.67	12.7447
	118.564	1094.97	6.12543	1346.11	13.1083
	119.08	1232.1	22.301	364.319	31.2631
	119.595	1317.79	1.27315	1125.32	1.03516
	120.111	888.602	11.7538	765.829	22.6297
	120.627	708.182	5.16716	626.448	28.0394
	121.143	616.952	4.26476	908.741	14.4737
	121.659	1016.49	12.6553	444.837	-0.52009
	122.175	649.751	4.45803	916.243	26.891
	122.691	949.375	16.0268	827.851	22.8029
	123.207	456.503	13.8363	537.097	3.81869
	123.722	382.668	10.1259	814.002	11.2564
	124.238	520.377	8.84153	19.3257	8.03155
	124.754	723.739	14.688	772.686	13.676
	125.269	587.303	7.47048	205.284	7.32185
	125.785	676.233	19.3971	558.686	6.67353
	126.301	889.184	18.5275	386.755	12.0165
	126.817	689.526	21.4026	144.94	7.64805
	127.332	422.063	24.8452	572.577	11.6324
	127.848	253.122	19.6432	524.21	18.7562
	128.364	387.015	5.85125	384.47	10.0502
	128.88	309.194	5.49659	221.997	28.7334
	129.395	346.405	8.78082	133.745	5.41203
	129.912	562.341	12.5254	242.982	14.9814
	130.428	272.014	7.41258	268.003	10.6807
	130.944	350.776	1.66449	98.8319	17.0639
	131.459	142.411	4.18588	310.157	-3.2394
	131.975	391.546	15.1735	111.735	5.31785
	132.491	283.603	23.3605	218.161	6.6177
	133.007	183.639	1.28941	149.814	-1.41415
	133.522	210.04	21.5691	125.71	1.92921
	134.038	159.058	9.71196	168.89	8.22186
	134.554	76.4691	3.65539	123.863	14.4492
	135.07	90.2977	14.4225	0.98273	16.5218
	135.585	41.7385	-9.62944	122.117	-7.89298
	136.101	36.3302	7.92215	28.2645	6.65136
	136.617	15.9101	1.36036	35.6603	4.69524
	137.133	36.2019	5.4649	39.7772	7.42657
	137.649	25.0961	11.3117	17.9278	-2.70286
	138.165	21.7159	1.85313	8.48107	8.56486
	138.681	26.4706	13.3429	15.3761	11.2136
	139.197	14.8281	15.3172	47.2215	-5.54153
	139.712	-6.0754	6.4593	-2.06403	15.7531
	140.228	-0.09124	-5.22628	-2.4405	12.6985
	140.744	5.76291	6.71482	3.63321	0.19131
	141.26	11.3222	14.0047	10.1638	9.48927
	141.775	8.43186	0.97878	8.63029	12.9802
	142.291	6.31324	6.53674	7.68678	-8.87444
	142.807	11.0799	5.43312	-0.49042	-18.0748
	143.323	14.6434	-0.49046	17.3624	4.06324
	143.838	195.545	4.17723	111.382	14.473
	144.354	96.0458	13.4488	-43.3832	-1.66574
	144.87	97.0746	14.7298	77.8905	-2.24178
	145.387	26.3158	-0.1638	22.5002	-11.1585
	145.902	24.1442	10.649	11.9101	17.1798
	146.418	4.87862	3.80979	1.21006	13.076
	146.934	43.4647	17.2414	44.3361	19.3581
	147.45	56.0619	0.35745	9.26621	15.2089
	147.965	55.4228	19.7792	32.248	0.99606
	148.481	-25.4307	14.2287	-14.0296	11.6694
	148.997	-204.36	11.1056	-189.475	-1.3768
	149.513	-32.2612	14.0667	-5.65666	-10.9998
	150.029	123.797	-1.08192	122.906	-3.61426
	150.544	-46.302	2.01734	35.2687	8.74708
	151.06	-61.1139	-3.67288	-97.8898	15.3495
	151.576	-317.489	11.6787	1970.21	-8.83535
	152.092	1141.69	0.00727	-325.248	-10.7609
	152.607	3.45986	-2.05838	-11.2371	-7.07806
	153.124	112.321	-2.26139	-5.50359	23.5442
	153.64	23.9162	-10.2709	17.3442	16.9356
	154.156	20.0336	13.9958	52.4518	10.6622
	154.671	4.35703	9.07396	-0.34447	0.87405
	155.187	17.0021	-5.42982	24.3427	14.0418
	155.703	-3.66961	12.3232	39.0516	14.787
	156.219	3.3906	20.4732	-2.37072	-24.909
	156.735	-1.71772	10.3082	-1.12014	-13.8489
	157.25	-4.08069	-5.97395	-5.2873	15.0823
	157.766	4.00872	-4.60831	2.26505	-8.45668
	158.282	8.22025	6.27038	14.0908	9.22047
	158.798	14.3455	3.87131	-2.04126	-2.01576
	159.313	11.4796	2.05455	-9.10353	6.38483
	159.829	10.0444	3.0978	8.86693	11.2326
	160.345	8.21542	-13.2602	35.2396	-5.51052
	160.862	84.5452	-4.99957	74.7026	4.19115
	161.377	-138.855	-0.4118	-95.8453	-13.048
	161.893	9.78094	-0.62578	8.24288	-4.6781
	162.409	-5.55119	-0.84246	18.9391	16.0881
	162.925	2.91748	13.0648	0.91742	-8.54311
	163.441	26.4218	15.5171	5.85526	2.89064
	163.956	65.3167	8.02853	-89.3584	-19.0079
	164.472	11.2118	-7.6259	40.6036	22.5585
	164.988	-0.00117	17.3488	-0.03406	-2.17596
	165.504	648.868	22.0958	221.527	5.41821
	166.019	-1.34264	-6.6588	-24.0035	-0.96853
	166.535	3.84753	-18.5528	-3.30277	-13.6471
	167.051	10.396	15.0852	-3.28063	-3.48084
	167.567	19.7457	-0.21759	-27.8091	7.81828
	168.083	2.10753	6.15975	13.7531	-21.2425
	168.598	-78.5717	-9.1594	11.9943	-2.27224
	169.115	3.01767	34.1398	-21.1107	15.9067
	169.631	59.7699	8.36188	55.8898	18.5819
	170.147	15.6618	-5.5934	-19.0856	8.06082
	170.662	-44.6043	-5.62731	-69.4931	-20.0726
	171.178	-62.3701	9.93276	-126.021	-15.9937
	171.694	-9.2453	7.61572	14.9629	-2.09233
	172.21	114.379	-11.7082	16.5562	23.4026
	172.725	-53.0213	2.89616	33.1959	9.37616
	173.241	-913.991	14.0457	579.672	-5.08805
	173.757	8.31493	-7.29399	-53.2958	-11.3399
	174.273	-62.3824	13.234	37.2807	-0.79512
	174.789	0.00921	-13.5396	2.74432	-30.0881
	175.304	0.000290111	1.99209	0.00812	3.87618
	175.82	-2.63005	-14.1984	-6.57798	-5.51764
	176.336	0.88786	19.0653	7.14637	-4.9929
	176.853	4.05043	-9.57378	6.26037	-14.5497
	177.368	-1.16893	20.0499	-1.76615	12.4237
	177.884	0.33883	-18.8711	0.86669	12.2126
	178.4	-20.3112	-17.9543	21.4709	-26.7816
	178.916	-35.4147	1.30065	-57.6357	-17.4724
	179.432	-0.34399	0.52934	0.04447	31.1757
	179.947	6.28444	-1.81755	2.22554	-23.1866
	180.463	-1.52731	-0.25237	-25.1545	2.64876
	180.979	57.2682	2.12314	55.6707	-15.5301
	181.495	-4.5821	24.1813	14.6355	15.0745
	182.01	20.677	-12.0102	37.907	-12.4427
	182.526	-33.5463	32.5161	19.5582	-4.7526
	183.042	15.7751	-18.0904	80.8108	8.42847
	183.558	19.1503	-14.1172	14.1731	-6.31588
	184.074	14.9852	4.92858	-2.804	27.3455
	184.59	-9.10198	-23.0683	-13.5257	10.0979
	185.106	4.85752	-6.62015	-35.6692	-7.03677
	185.622	29.6745	11.9575	27.2215	15.4591
	186.138	-10.0224	-7.53231	-20.4235	-15.1864
	186.653	26.1388	-6.73128	26.5698	-16.5191
	187.169	-38.9961	-17.7853	34.7091	18.8566
	187.685	25.5848	-19.8718	-95.1419	11.7019
	188.201	3.74826	2.86718	-29.1213	-27.9012
	188.716	31.2329	5.18027	-13.1746	16.617
	189.232	9.90742	11.2723	11.2586	-7.67484
	189.748	-17.285	4.65644	-79.7276	19.3799
	190.264	9.4541	-4.07526	22.7919	6.18765
	190.78	9.07816	1.77236	3.7023	-5.19215
	191.295	38.9248	-15.0373	-7.25665	-3.25306
	191.811	-20.4214	0.90157	6.60784	-3.9299
	192.328	8.8756	-20.8671	20.534	-24.167
	192.844	-28.2839	-25.1774	1.93931	-6.63782
	193.359	-13.2562	2.12207	-14.5334	17.1096
	193.875	24.1847	6.07352	-13.6944	-8.05604
	194.391	-12.6161	7.6294	2.29987	2.73484
	194.907	61.678	4.30043	6.2655	21.469
	195.422	39.194	-3.68331	-14.8568	-2.36845
	195.938	-5.29399	13.014	10.2365	-2.38097
	196.454	-4.27825	29.2653	6.41744	13.1667
	196.97	-2.96924	13.4643	5.78553	-13.5294
	197.485	17.4252	-14.7683	-6.45229	-0.32219
	198.001	-24.6523	-24.9615	-5.70683	-3.13388
	198.517	4.00793	224.362	-4.54268	-13.3896
	199.033	-29.41	63.2595	-35.541	31.9706
	199.548	-8.58719	-11.2255	21.9507	-26.3725
	200.065	2.96286	15.1817	-7.52753	15.8067
	200.581	8.76591	-19.1278	16.2103	8.67915
	201.097	13.6218	-15.6394	29.3717	8.36155
	201.613	-12.9922	-2.60933	-49.1177	-4.34178
	202.128	-1.54275	15.8259	-5.14249	-42.7985
	202.644	12.3513	-12.9009	-24.7288	-8.06546
	203.16	62.4195	2.00984	10.8326	-22.8982
	203.676	-4.4017	-14.3707	18.9893	-7.77615
	204.191	-18.0295	15.142	-21.9009	-6.69487
	204.707	14.6278	-18.2335	-21.1932	-11.2341
	205.223	-5.98321	9.86181	22.5059	39.2728
	205.739	18.9135	-4.76513	0.02923	25.0594
	206.254	-0.08304	-19.8822	-28.3861	2.31655
	206.77	6.91634	-11.0184	4.72133	36.4197
	207.286	-9.02976	6.94288	-23.6136	-9.97911
	207.802	-16.9501	8.71848	-9.30906	-20.8617
	208.318	-9.00276	-8.03464	-0.35432	2.36313
	208.834	1.08384	22.8716	41.5066	28.1633
	209.35	-10.7044	-7.76105	-28.1161	-26.2781
	209.866	-42.2291	-7.08907	41.0405	-11.4128
	210.381	-3.56723	-25.3253	5.58556	8.35835
	210.897	14.3014	5.75227	-4.25403	-15.1117
	211.413	20.2872	-5.39198	-26.2657	17.6508
	211.929	-1.48503	-15.1967	-2.64703	-26.9296
	212.444	-2.24346	-22.9131	9.14344	69.1773
	212.96	4.41386	29.2699	-20.8106	7.34557
	213.476	-4.70807	16.183	21.6232	-28.9575
	213.992	-23.8559	15.8921	13.0561	37.7774
	214.507	-5.79907	-25.2155	-16.1676	39.6085
	215.023	9.28283	-20.1175	-39.4809	-20.2655
	215.539	-14.6393	19.4942	28.5039	-40.7582
	216.055	-48.2414	-24.4513	-4.76597	2.96015
	216.571	-11.0972	-26.4593	2.97496	-18.8773
	217.087	2.07864	-18.9854	-16.652	-21.9229
	217.603	-0.55584	-20.2213	-19.4482	-23.3
	218.118	-41.2607	-27.9896	9.09852	-0.81928
	218.634	-12.2794	-18.8716	-23.2356	-18.3821
	219.15	-21.2551	-27.8678	-29.9069	14.2332
	219.666	-9.15185	-12.0466	-6.33695	4.3569
	220.181	20.2364	-2.72118	23.1324	-1.70356
	220.697	-59.2091	-37.296	22.7894	-47.9688
	221.213	0.2965	-28.7896	-70.8844	1.78789
	221.729	-8.8756	23.0085	-52.9053	-29.9183
	222.244	4.3125	-35.4311	-21.6812	35.4368
	222.76	-13.687	11.6193	17.1178	14.706
	223.276	-62.7255	-55.4581	4.0337	-87.955
	223.792	-49.2702	-28.657	2.36191	-33.1697
	224.308	-40.6116	-13.7782	4.5457	-10.7837
	224.824	-6.37928	-18.325	-0.44421	-28.0421
	225.34	35.2656	-22.5037	0.90891	10.0442
	225.855	-21.5116	-0.80662	-41.9866	41.1678
	226.371	-3.55632	44.2289	-11.0045	19.7777
	226.887	17.3588	27.4121	-4.32186	17.5619
	227.402	-51.5262	-22.0835	-43.3885	-0.42721
	227.918	-16.8875	-6.26675	15.8061	-12.5299
	228.434	-3.80848	6.32795	-9.05429	-2.7687
	228.95	3.94536	13.1193	34.3892	-1.37232
	229.465	26.8498	-8.475	-8.45155	-28.7401
	229.981	-15.0981	7.26693	2.35879	-31.2389
	230.497	-12.4793	37.288	4.62395	33.3575
	231.012	10.2717	12.4961	33.3508	20.5971
	231.529	-25.8871	-22.8923	-38.1428	12.0443
	232.045	-15.188	-13.4425	42.9865	7.75628
	232.561	20.8106	30.9808	8.22581	61.5776
	233.076	-14.9615	-63.9372	-24.6962	-39.8727
	233.592	37.7266	15.4166	21.9672	-12.6726
	234.108	6.99835	-25.1729	-8.79782	15.2603
	234.623	-25.4273	-22.1766	-0.88841	-4.89355
	235.139	-50.1696	-0.8743	-7.63881	-54.4521
	235.655	15.9199	1.36082	-59.6568	-62.1546
	236.17	-8.26154	42.7439	-29.3474	-5.95775
	236.686	4.84743	-44.2509	-1.79335	-25.0564
	237.202	-10.4559	8.63781	21.6312	54.4822
	237.718	-30.297	-35.98	31.3096	10.6717
	238.233	-16.9654	-72.29	41.4043	4.10757
	238.749	11.6884	28.9746	11.4141	30.6817
	239.266	-4.00138	3.71093	22.9251	21.5822
	239.781	-5.7012	-39.8522	0.04603	17.0391
	240.297	23.5002	-17.6749	28.4743	8.31775
	240.813	-36.2522	4.22669	-34.4312	-30.6138
	241.328	5.22305	29.6037	28.8464	2.6496
	241.844	-21.8028	45.7656	19.0695	-14.1078
	242.36	12.0505	19.4375	16.6179	31.0905
	242.875	-29.9509	-28.5205	-28.3054	11.6682
	243.391	-20.8039	-5.23581	15.5155	49.4011
	243.907	-54.7771	-88.2465	-9.36531	-20.2126
	244.422	-20.1603	3.87261	-14.5182	14.4936
	244.938	-44.1496	-77.8676	-7.68071	-26.2965
	245.454	16.0506	5.36281	5.30355	47.5432
	245.969	5.0919	32.217	-21.3349	18.4721
	246.485	-13.9405	14.716	1.80084	3.85273
	247.001	-8.0992	-22.1186	24.8728	-40.4067
	247.517	20.9476	-12.3309	0.94714	56.5789
	248.033	-34.6219	-61.9891	35.1461	-31.3746
	248.549	-11.8423	-4.4638	-0.88163	-18.2218
	249.064	-0.12343	-20.9889	5.55724	66.7367
	249.58	-3.41594	9.06053	4.62111	22.9249
	250.096	24.9498	41.3767	43.4335	34.2277
	250.611	1.98626	-21.2505	13.193	-19.6508
	251.127	18.8421	24.9374	16.4408	83.6677
	251.643	7.02342	25.5506	14.0663	-30.0253
	252.158	-33.4541	-49.7126	3.28848	98.598
	252.674	50.4414	10.831	37.1952	5.19265
	253.19	-22.7001	-6.18281	22.3448	10.383
	253.705	21.5961	10.9196	50.1733	46.1798
	254.221	22.37	30.7671	-2.729	5.25643
	254.737	19.1597	64.38	24.271	-18.5591
	255.253	10.8431	4.74878	-10.2642	33.9025
	255.769	19.6891	30.6152	38.9293	63.931
	256.285	19.3957	11.6724	12.3095	48.3006
	256.8	-33.5252	5.87003	42.3259	16.5895
	257.316	22.3386	43.8002	-3.79075	42.1646
	257.832	6.74008	62.7374	27.7135	72.7094
	258.347	33.5786	38.2319	27.8996	49.679
	258.863	27.6991	-2.68062	36.2859	-69.5964
	259.378	2.50716	3.27606	36.2082	16.9244
	259.894	-27.5467	10.3695	17.7379	61.1688
	260.41	-12.1138	30.6428	44.4264	72.3482
	260.925	-6.83997	-42.7989	37.3095	57.3853
	261.441	5.29944	45.7671	65.9734	11.0708
	261.957	32.1848	30.4547	46.5863	43.0847
	262.472	59.7515	57.7945	33.5779	112.384
	262.989	43.0483	10.0602	26.8215	-18.5415
	263.504	-7.81754	-42.5292	44.2394	43.5948
	264.02	44.9569	62.4124	51.6569	76.2413
	264.536	38.8038	41.7784	20.1758	65.2541
	265.051	43.1909	41.3748	33.4981	57.9554
	265.567	47.7875	46.6542	25.4092	97.3573
	266.082	41.0669	85.0851	101.79	81.2429
	266.598	57.9838	49.8828	46.1815	101.299
	267.114	-46.0527	-1.12824	17.5741	90.1847
	267.629	41.3688	19.0817	100.067	13.5262
	268.145	38.7599	71.9153	41.1933	85.7287
	268.66	16.532	90.2341	83.162	130.679
	269.176	37.7882	18.7187	87.549	92.2318
	269.692	-23.2794	-0.56364	65.3917	38.4984
	270.207	11.0206	20.6286	0.59544	26.871
	270.724	34.6643	67.9861	92.3392	54.5529
	271.239	79.5889	58.7533	74.3461	19.1667
	271.755	83.4206	42.8987	97.279	101.947
	272.271	17.6761	44.8551	17.715	43.2231
	272.786	61.2743	99.6269	106.214	62.7208
	273.302	51.2465	96.3904	84.3514	108.465
	273.817	119.824	88.8947	91.8379	31.6241
	274.333	80.0199	97.1191	58.7144	217.843
	274.849	69.6225	71.2922	99.4151	16.2963
	275.364	60.3126	70.9482	87.0588	88.3687
	275.88	-10.2293	-17.7737	112.604	109.157
	276.395	-17.4481	39.4483	56.0169	99.983
	276.911	90.9868	76.0759	156.766	120.967
	277.426	110.348	132.835	57.5047	106.247
	277.942	95.0975	59.2017	104.194	56.8089
	278.457	90.4119	76.3026	117.84	120.237
	278.974	36.1061	42.0704	80.0639	96.9761
	279.49	23.7203	78.7589	148.848	23.8498
	280.005	101.358	130.89	150.257	191.119
	280.521	43.6331	74.2649	119.958	133.306
	281.036	48.1966	127.397	125.994	164.932
	281.552	99.7936	219.911	188.043	117.953
	282.067	57.4823	82.7844	130.475	131.929
	282.583	39.9526	50.8928	117.342	149.582
	283.098	120.944	123.458	177.894	102.737
	283.614	205.59	140.772	183.544	169.414
	284.13	51.7869	102.227	154.585	193.899
	284.645	119.783	118.278	142.38	127.818
	285.161	119.789	90.512	197.56	185.838
	285.676	190.747	190.208	248.944	201.134
	286.192	115.597	132.776	158.877	152.694
	286.708	177.826	148.499	170.529	209.953
	287.224	157.054	131.739	131.846	175.97
	287.739	140.704	232.352	167.147	278.226
	288.255	102.829	87.1263	218.371	209.247
	288.77	214.888	149.299	212.463	160.687
	289.286	170.86	195.045	207.369	272.229
	289.801	200.704	201.157	205.275	246.111
	290.317	189.548	250.807	207.724	273.418
	290.832	148.167	161.669	199.616	241.045
	291.348	228.988	318.985	238.178	257.112
	291.863	250.876	250.738	222.708	311.446
	292.379	273.404	254.383	300.833	294.166
	292.894	275.728	194.407	229.663	357.461
	293.41	193.931	220.777	373.81	238.396
	293.925	313.161	213.89	269.062	295.738
	294.442	247.91	255.887	367.384	303.768
	294.957	206.377	205.572	255.801	380.44
	295.473	288.05	326.672	378.968	345.791
	295.988	237.069	270.591	301.899	279.494
	296.504	228.811	295.638	359.578	300.949
	297.019	239.762	301.645	396.653	334.402
	297.535	301.511	292.701	327.922	352.221
	298.05	270.78	245.006	356.367	364.584
	298.566	303.738	295.452	399.342	426.546
	299.081	296.447	343.355	393.538	354.289
	299.597	328.155	294.601	381.907	345.058
	300.112	389.963	334.833	397.272	417.257
	300.628	378.773	378.982	398.431	383.875
	301.143	386.048	435.126	396.74	445.317
	301.659	407.105	432.95	455.381	468.858
	302.175	369.58	332.088	412.312	520.363
	302.69	325.276	445.516	470.816	463.036
	303.206	399.645	325.462	435.898	412.725
	303.721	453.201	470.127	503.841	488.511
	304.237	354.385	403.062	546.785	476.904
	304.752	416.242	425.396	486.49	491.001
	305.268	424.342	464.41	541.852	522.722
	305.783	328.602	465.978	482.367	448.254
	306.299	493.429	496.3	481.164	504.405
	306.814	503.213	482.789	582.694	506.103
	307.329	519.4	522.492	604.376	461.261
	307.845	518.631	540.295	593.355	529.039
	308.36	437.857	427.096	553.307	565.739
	308.876	447.131	461.606	609.602	577.892
	309.391	530.601	548.824	659.502	625.275
	309.908	485.828	484.054	692.807	582.617
	310.423	465.203	494.212	651.508	544.841
	310.938	502.911	462.331	682.734	639.336
	311.454	541.968	456.045	628.778	669.271
	311.969	547.716	528.184	775.258	610.449
	312.485	594.725	556.704	651.234	626.468
	313	596.871	556.961	805.988	711.92
	313.515	706.741	609.52	700.097	724.833
	314.031	562.079	539.961	743.44	722.803
	314.546	631.395	627.896	729.81	787.227
	315.062	660.83	650.769	772.613	719.554
	315.577	677.38	513.973	792.582	764.737
	316.092	656.22	611.526	771.526	708.154
	316.608	686.258	636.965	759.688	735.615
	317.123	590.273	681.207	823.153	828.113
	317.639	764.395	607.764	781.109	810.923
	318.155	688.926	642.385	831.336	868.876
	318.67	726.034	758.287	966.645	846.216
	319.186	824.869	648.199	900.692	801.494
	319.701	797.36	764.85	842.499	807.746
	320.216	838.006	872.322	998.546	1022.57
	320.732	836.468	793.018	1000.06	911.581
	321.247	798.538	775.595	1019.98	961.666
	321.762	967.293	896.628	1020.86	987.942
	322.278	836.142	801.52	989.174	1005.07
	322.793	901.176	859.535	1161.66	968.145
	323.308	930.144	864.809	977.839	934.713
	323.824	1035.42	970.73	1135.75	1088.96
	324.339	1023.14	854.218	1167.43	1134.84
	324.855	952.209	944.586	1241.04	1116.71
	325.37	1009.97	905.755	1292.67	1181.9
	325.886	1039.58	1099.59	1260.54	1192.31
	326.401	1109.17	963.902	1247.28	1139.76
	326.917	1160.92	1108.28	1275.71	1220.93
	327.432	1243.28	1113.51	1288.74	1165.23
	327.947	1052.81	1036.36	1467.18	1248.87
	328.463	1309.97	1284.95	1350.9	1388.13
	328.978	1224.31	1189.5	1426.86	1332.37
	329.493	1215.62	1081.18	1415.49	1471.75
	330.009	1327.76	1348.89	1565.83	1450.02
	330.524	1278.64	1344.3	1504.6	1404.63
	331.039	1487.58	1409.46	1640.87	1573.96
	331.555	1464.15	1320.79	1628.95	1655.69
	332.07	1376.59	1394.25	1725.34	1559.08
	332.585	1513.95	1444.06	1735.44	1694.74
	333.101	1619.52	1526.39	1812.46	1831.22
	333.617	1641.53	1588.55	1893.19	1803.98
	334.132	1590.33	1549.35	1993.77	1983.61
	334.647	1630.16	1673.33	2019.31	2030.86
	335.163	1791.14	1732.84	2193.03	2178.03
	335.678	1839.66	1790.87	2219.58	2344.24
	336.193	1970.2	2028.77	2286.67	2417.26
	336.708	1991.51	2073.39	2426.47	2547.58
	337.224	2126.41	2159.52	2495.46	2580.87
	337.739	2241.92	2282.94	2815.78	2845.28
	338.254	2285.23	2404.31	2880.72	3124.59
	338.769	2489.16	2605.04	2930.19	3225.62
	339.285	2610.55	2641.76	3172.59	3407.69
	339.8	2764.97	2956.1	3314.23	3706.67
	340.315	2980.23	3029.51	3639.48	4083.17
	340.83	3141.53	3316.89	3896.45	4181.92
	341.347	3299.5	3652.02	3894.39	4630.95
	341.862	3629.48	3820.42	4236.62	4867.97
	342.377	3874.46	3998.3	4563.87	5227.13
	342.892	3979.88	4367.76	5049.12	5498.84
	343.408	4291.73	4729.9	5264.15	5941.21
	343.923	4472.15	4786.07	5597.09	6487.86
	344.438	4899.84	5380.13	6041.96	6815.55
	344.953	5277.06	5620.76	6552.31	7306.1
	345.468	5576.29	6169.74	7013.92	7690.43
	345.984	5947.38	6491.28	7511.15	8196.04
	346.499	6327.53	7072.12	8141.44	8871.25
	347.014	6719.09	7351.45	8949.26	9634.52
	347.529	7302.27	7949.83	9633.39	10608.9
	348.045	7718.24	8521.43	10553.6	11420.8
	348.56	8505.56	9164.84	11475.9	12450.6
	349.075	9152.29	9725.48	12602	13773.5
	349.591	9965.37	10701.2	13885.9	14758
	350.106	10854.8	11472.1	15237.2	16134.7
	350.621	11667.6	12524.9	16745.4	17533.7
	351.137	12748.3	13446.6	18566.9	19440.1
	351.652	13965	14861.2	20593.4	21305.3
	352.167	15626.5	16416.8	23175.9	23689
	352.682	17235.7	17972.3	26073.7	26669.2
	353.197	18921	20095	29289	29672.1
	353.712	20953.6	22210.7	32902	33219
	354.228	23419.4	24642.1	36920.1	37815.1
	354.743	26129.3	27604.8	41257.6	42464.3
	355.258	29539.4	30945.7	47407.5	48010.9
	355.773	33784.4	34964.9	53681.8	54286.4
	356.288	37922.2	39913.9	60896.2	61778.3
	356.803	42647.6	45043.1	69260.3	70112.5
	357.319	48534.9	50859.3	79427.5	80399.7
	357.835	55568.2	57906.4	92344.8	91663.8
	358.35	63910.9	65925.2	106170	105779
	358.865	73472.2	75366.4	123705	121903
	359.38	85234.7	86753.3	144112	140850
	359.895	99088.7	100423	169176	163145
	360.41	116256	116753	199919	190707
	360.925	135489	135878	236969	223846
	361.44	159772	159191	280919	263453
	361.956	186823	187581	326407	312510
	362.471	217349	220136	374131	368854
	362.986	247972	258467	421596	439063
	363.501	275812	303285	468031	516805
	364.016	299730	352625	506383	597049
	364.531	315496	404097	528344	663105
	365.047	321750	450141	530079	708038
	365.562	314617	477090	517779	727579
	366.077	296635	479198	497727	733366
	366.592	269232	455261	465862	721834
	367.107	237386	416596	421417	685997
	367.622	207168	369993	366921	623778
	368.137	181022	323898	312792	544428
	368.652	158970	283956	266458	465518
	369.168	143171	249395	231397	399724
	369.683	129412	222612	203256	347804
	370.198	117497	200884	181317	307922
	370.713	107234	182162	163211	275918
	371.228	97690.3	168087	147762	250707
	371.743	89471.1	155293	134644	230428
	372.258	81889.3	144312	122470	213074
	372.774	74263.8	132243	111109	196325
	373.289	66772.1	121932	100668	181132
	373.804	60623.2	110740	91166.8	165003
	374.319	53821.7	100263	81472	150145
	374.834	47535.4	89273.2	71931.7	134204
	375.349	41950.6	78496.9	63163.8	119956
	375.864	37282.9	68694.7	56080.8	106647
	376.379	33392.8	60200.6	49791.5	94050.6
	376.894	30006.9	53147.1	44535.6	82030.6
	377.409	26895.4	47168.5	40036.7	72738.7
	377.924	24676.8	42103.2	36634.8	64347.1
	378.439	22810.1	38865.6	33375.7	58585.5
	378.954	21440.3	35718.7	30938.8	53700.2
	379.469	19894.8	32781.9	29026.1	49608.2
	379.984	18860.2	30464.4	27414.1	46656.4
	380.5	18007	28795.9	25981	43879.9
	381.015	17154.6	27335.7	24436.8	42185.7
	381.53	16509.1	25940.2	23741.9	40490.9
	382.044	15791.5	25025	22406.3	38740.6
	382.559	15175	23877	21666.2	37211.3
	383.074	14375.5	22897.7	20725.8	35685.2
	383.589	13557	21891.5	20090.2	34324.5
	384.104	12735.4	20987.9	18775.7	32609.8
	384.619	12094.2	19833.5	17840.7	31523.1
	385.134	11275.5	18821	17056.2	29725.8
	385.649	10770.8	17518.6	15763.7	28185
	386.164	9979.38	16738.2	14796.1	26741.3
	386.679	9258.28	15293.8	13913.3	24939.8
	387.194	8675.57	14195.9	12578.9	23064.1
	387.709	8134.08	13347.6	12107.9	21497.2
	388.224	7825.92	12296.6	11151.1	20501.1
	388.739	7490.56	11401.9	10586.2	18860.3
	389.254	6839.42	10565.9	10134	17957.4
	389.769	6889.44	10208	9626.29	16856.1
	390.284	6588.59	9743.69	9401.11	16283.9
	390.799	6411.76	9565	8998.34	15609.9
	391.314	6058.24	8913.59	8628.21	14821
	391.829	5867.19	8539.68	8307.97	14496.9
	392.344	5853.67	8323.83	8114.23	13973.8
	392.859	5531.73	8126.66	7959.8	13361.9
	393.373	5504.46	7844.74	7901.95	12818.8
	393.888	5387.93	7550.04	7376.51	12688.4
	394.403	5109.33	7463.18	7352.93	12355
	394.918	4971.27	7190.92	7178.26	11922
	395.433	4906.56	7120.17	6927.69	11520.2
	395.948	4799.57	6708.92	6814.94	11377.5
	396.463	4785.05	6581.86	6736.94	10956.4
	396.978	4872.95	6625.66	6612.83	10864.9
	397.493	4518.23	6395.7	6459.46	10179.6
	398.008	4380.06	6159.38	6278.77	10011.6
	398.523	4425.43	6017.81	6167.01	9770.02
	399.038	4323.33	5992.29	6097.57	9427.22
	399.552	4372.86	5797.91	6106.99	9430.07
	400.067	4134.83	5572.82	5882.17	8965.41
	400.582	4053.86	5578.12	5789.5	9057.52
	401.097	4071.8	5451.07	5766.85	8717.6
	401.612	4079.35	5452.08	5642.8	8839.71
	402.126	4193.45	5322.61	5538.98	8553.77
	402.641	4068.78	5327.11	5528.7	8430.44
	403.156	4326.78	5259.49	5515.96	8070.49
	403.671	3975.52	5091.61	5420.41	8042.95
	404.186	3806.38	5150.69	5604.31	7943.43
	404.701	3825.61	4948.56	5117.63	7836.02
	405.216	3972.74	4963.81	5298.23	7664.73
	405.731	3862.02	4894.14	5191.7	7591.31
	406.245	3889.77	4867.96	5219.3	7428.69
	406.76	3841.11	4790.92	5064.33	7379.35
	407.275	3738.38	4732.18	4998.94	7178.11
	407.79	3710.13	4764.27	4939.31	7406.35
	408.304	3675.78	4686.22	4862.26	6930.64
	408.819	3833.58	4572.72	4991.86	6838.82
	409.334	3736.22	4699.09	4938.8	6980.66
	409.849	3766.99	4477.95	4845.52	6913.96
	410.363	3576.06	4441.66	4785.5	6632.59
	410.878	3712.4	4535.86	4744.07	6481.35
	411.393	3540.56	4479	4866.98	6526.42
	411.908	3624.32	4469.68	4735.28	6288.88
	412.423	3693.17	4416.41	4643.73	6507.3
	412.938	3583.35	4280.32	4560.23	6068.3
	413.453	3590.96	4344.76	4462.34	6293.27
	413.967	3659.96	4431.58	4545.81	6307.4
	414.482	3487.02	4280.53	4490.99	5967.55
	414.997	3591.97	4185.64	4618.48	6058
	415.511	3517.79	4257.27	4298.03	5935.35
	416.026	3637.5	4131.06	4608.27	5781.05
	416.541	3712.08	4239.23	4500.02	6059.64
	417.055	3511	4263.72	4280.22	5900.07
	417.57	3535.52	4220.83	4314.04	5627.2
	418.084	3367.98	4107.2	4324.39	5716.24
	418.599	3686.69	4309.49	4475.19	5568.63
	419.114	3442.92	4542.47	4267.96	5808.97
	419.628	3507.64	4187.29	4308.89	5805.87
	420.144	3471.48	4161.99	4213.66	5614.53
	420.659	3530.87	4274.94	4156.28	5426.96
	421.173	3533.54	4027.93	4077.88	5459.31
	421.688	3387.36	4033.49	4363.41	5295.82
	422.202	3415.49	3954.21	4325.53	5393.39
	422.717	3571.35	4155.5	4098.54	5595.47
	423.232	3418.34	4087.64	4336.44	5093.95
	423.746	3450.77	3984.64	4032.05	5247.91
	424.261	3461.45	4036.42	3956.83	5218.74
	424.775	3637.54	4092.77	4199.18	5087.52
	425.29	3488.14	3990.4	4126.6	5234.37
	425.805	3292.99	3937.2	4025.78	5113.85
	426.319	3503.73	4157.75	3960.09	5230.42
	426.834	3391.71	3921	4056.03	4763.17
	427.348	3392.17	3926.03	4160.86	4939.91
	427.864	3452.31	3932.55	3997.64	4997.75
	428.378	3476.66	3967.16	4096.32	5230.08
	428.893	3473.43	3952.97	4101.49	4838.88
	429.407	3506.3	4029.36	4033.7	5055.34
	429.922	3470.48	3860.19	3908	4802.52
	430.437	3452.26	4045.73	4007.42	5024.85
	430.951	3383.7	3880.19	3905.08	4837.19
	431.466	3584.57	3957.02	3853.15	4853.76
	431.98	3388.98	3885.2	4042.5	4537.64
	432.495	3536.1	3969.88	4051.95	4689.24
	433.009	3627.37	3878.03	3965.78	4651.68
	433.524	3150.49	3687.22	3913.01	4460.69
	434.038	3360.51	3902.56	3856.41	4618.12
	434.553	3388.78	4047.35	3946.13	4678.15
	435.067	3542.32	3907.35	3608.42	4338.18
	435.583	3458.75	3762.09	3915.04	4358.66
	436.097	3368.54	3830.78	3943.04	4660.32
	436.611	3435.06	3998.14	3930.14	4667.9
	437.126	3368.65	3788.79	3733.34	4346.8
	437.64	3473.34	3765.28	3707.15	4470.28
	438.155	3627.03	4076.01	3732.87	4537.57
	438.669	3396.95	3751.98	3797.45	4365.47
	439.184	3320.04	3885.22	3960.93	4278.96
	439.698	3287.41	3768.04	3792.15	4408.5
	440.213	3467.82	3958.14	3944.47	4266.04
	440.727	3419.69	3864.01	3744.67	4507.47
	441.241	3540.85	3716.04	3763.75	4319.14
	441.756	3513.6	4033.14	3880.08	4553.02
	442.27	3332.06	3966.83	3798.49	4223.64
	442.785	3415.81	3636.18	3568.91	4442.52
	443.3	3539.86	4129.51	3657.34	4160.57
	443.815	3441.86	3891.34	3730.32	4179.07
	444.329	3399.96	3712.51	3547.57	4199.37
	444.843	3329.42	3858.33	3575.91	4310.15
	445.358	3426.27	3644.96	3757.26	4124.66
	445.872	3400.38	3885.82	3692.14	4032.66
	446.386	3479.93	3891.57	3615.43	4191.93
	446.901	3602.8	4042.28	3869.6	4253.5
	447.415	3504.19	3694.85	3631.26	3866.93
	447.929	3397.73	3832.78	3717.34	4005.25
	448.444	3319.43	3749.17	3759.3	3971.22
	448.958	3588.46	3983.69	3791.95	4426.39
	449.473	3470	3790.83	3624.57	4194
	449.987	3358.15	3810.94	3707.98	3994.97
	450.501	3336.94	3912.93	3536.37	4153.21
	451.015	3353.14	3746.36	3702.31	4024.18
	451.531	3623.77	4141.26	3584.07	3945.7
	452.045	3464.57	3959.55	3630.16	4203.68
	452.559	3499.47	3856.27	3629.17	3939.84
	453.074	3402.43	3911.39	3668.54	3917.54
	453.588	3148.82	3787.56	3291.84	3854.55
	454.102	3446.65	3877.62	3519.06	4158.89
	454.617	3461.79	3953.08	3569.3	4097.97
	455.131	3542.62	3875.17	3494.52	3778.75
	455.645	3486.5	3902.35	3779.64	4183.49
	456.159	3549.63	4015.18	3889.65	4002.77
	456.674	3443.08	3839.28	3549.73	3895.97
	457.188	3354.04	3910.28	3532.91	4026.47
	457.702	3562.1	3827.86	3413.32	3840.33
	458.216	3495.58	3892.34	3705.83	3914.8
	458.731	3772.08	3800.98	3610	3891.56
	459.246	3511.2	3790.8	3407.12	3926.74
	459.76	3446.51	3966.32	3577.09	3854.1
	460.274	3438.28	3768.5	3505.72	3961.42
	460.789	3460.65	3946.43	3350.47	3867.57
	461.303	3577.05	3886.61	3680.83	3798.03
	461.817	3625.26	3898.72	3545.18	4051.09
	462.331	3564.03	3676.44	3460.63	3931.8
	462.845	3581.37	3705.35	3621.64	3906
	463.36	3555.02	3935.2	3556.93	3897.39
	463.874	3757.96	3947.41	3490.12	3857.84
	464.388	3566.51	3877.91	3472.85	3835.49
	464.902	3352.53	4036.38	3568.13	3801.38
	465.416	3579.7	3954.49	3470.65	3996.1
	465.93	3546.21	3971.98	3411.25	3831.83
	466.445	3690.96	3894.8	3598.97	3733.09
	466.96	3543.38	3891.08	3205.24	3930.83
	467.474	3535.35	3897.89	3318	3949.27
	467.988	3736.31	4201.39	3293.55	3912.83
	468.502	3732.63	4253.11	3493.75	3854.57
	469.016	3618.58	3810.13	3412.47	3589.09
	469.53	3630.72	3781.16	3355.51	3818.18
	470.045	3443.58	4028.19	3332.2	4018.57
	470.559	3652.55	4203.05	3574.36	3878.58
	471.073	3689.56	3852.58	3406.61	3616.66
	471.587	3595.55	3948.86	3540.99	3843.74
	472.101	3837.87	4196.5	3473.97	3574.56
	472.615	3558.37	3993.11	3473.41	3712.43
	473.129	3807.92	3900.72	3246.37	3888.98
	473.643	3656.9	4131.71	3525.07	3678.35
	474.157	3938.1	4091.73	3494.22	3909.93
	474.672	3686.46	4111.51	3246.25	3797.29
	475.186	3707.21	4094.93	3386.96	3817.66
	475.7	3849.36	4041.75	3385.77	3799.56
	476.215	3994.8	4332.12	3527.71	3870.78
	476.729	3959.15	4204.04	3399.01	3718.28
	477.243	3938.48	4218.62	3499.48	3665.09
	477.757	3863.1	4253.48	3534.85	4090.17
	478.271	3757.52	4279.24	3299.03	3568.18
	478.785	4275.61	4597.13	3781.58	3791.5
	479.299	4317.33	4388.42	3617.79	3986.95
	479.813	4054.77	4492.52	3509.39	3760.36
	480.327	4261.02	4459.36	3242.41	3652.67
	480.841	4159.86	4241.46	3372.04	3977.43
	481.355	4097.16	4556.94	3630.07	3601.9
	481.869	4416.9	4568.55	3548.88	3649.12
	482.383	4309.05	4505.13	3490.87	3992.56
	482.898	4297.92	4586.19	3466.62	3819.31
	483.412	4054.32	4669.44	3480.22	3823.26
	483.926	4396.65	4709.59	3389.81	3930.01
	484.44	4427.12	4657.16	3332.07	4024.57
	484.953	4497.63	4723.92	3441.06	3687.54
	485.467	4659.09	4703.53	3649.96	3955.08
	485.981	4373.47	4995.35	3776.61	3904.21
	486.495	4445.42	4771.19	3499.13	3742.84
	487.009	4488.1	4718.16	3453.58	3854.88
	487.523	4622.49	4806.71	3696.22	4003.56
	488.037	4706.03	4843.74	3448.78	3698.32
	488.551	4732.88	4819.3	3511.76	3941.34
	489.065	4805.14	4883.45	3527.82	3893.93
	489.579	4850.02	5197.16	3463.04	3966.54
	490.093	4780.63	4884.64	3804.81	3807.02
	490.607	4928.25	5021.03	3297.9	3726.58
	491.121	4688.95	5087.96	3397.09	4039.1
	491.635	4843.55	5194.11	3509.31	3991.25
	492.149	4934.4	5283.1	3253.41	3858.55
	492.663	4949.73	5262.83	3837.03	4003.61
	493.177	4995.81	5014.94	3556.65	4066.45
	493.691	5208.55	5308.41	3540.38	3791.05
	494.204	5173.96	5315.51	3494.47	4129.36
	494.718	5347.35	5403.54	3766.15	3712.56
	495.232	5216.45	5238.77	3686.56	4293.78
	495.746	5361.64	5309.1	3858.05	3584.88
	496.26	5503.18	5413.45	3473.55	3954.18
	496.774	5566.64	5480.39	3762.81	3977.85
	497.287	5336.55	5403.98	3727.66	3917.39
	497.801	5443.91	5587	3430.67	3787.84
	498.316	5581.32	5630.58	3544.66	4258.42
	498.83	5645.26	5648.22	3666.83	3912.74
	499.344	5796.92	5754.37	3365.01	4054.85
	499.857	5622.16	5818.58	3812.46	3964.69
	500.371	5733.8	5927.46	3684.62	4078.28
	500.885	5630.37	6042.82	3777.81	3996.75
	501.399	5892.59	6168.75	3532.67	4248.22
	501.912	5917.77	6144.82	3761.38	4137.3
	502.426	6175.73	5992.54	3945.01	3958.06
	502.94	5979.73	6035.4	3916.74	4367.29
	503.453	6002.18	6264.37	3894.76	4326.25
	503.967	6199.21	6375.48	3913.05	4239.51
	504.481	6113.27	6595.75	3880.39	4029.27
	504.995	6509.27	6510.49	3865.05	4151.73
	505.508	6168.48	6542.28	4106.23	4009.06
	506.023	6870.91	6788.9	4125.28	4209.93
	506.537	6530.71	6645.46	3849.5	4328.83
	507.05	6568.19	6549.06	4218.91	4316.87
	507.564	6708.56	6749.3	4267.05	4487.2
	508.078	6753.92	6806.69	4082.79	4503.23
	508.591	6733.53	6795.42	4009.76	4391.82
	509.105	6690.56	6970.09	4254.62	4442.5
	509.619	7065.19	6894.12	4261.07	4311.87
	510.132	6839.42	7017.13	4114.09	4199.31
	510.646	7303.87	7237.34	4017.59	4235.81
	511.16	7118.6	7079.15	4034.51	4452.69
	511.673	7205.14	7182.04	4061.39	4616.45
	512.187	7141.31	7452.43	4147.75	4531.72
	512.7	7121.28	7378.35	3996.59	4703.3
	513.214	7384.76	7681.99	4104.53	4462.6
	513.728	7189.22	7446.27	4571.35	4663.07
	514.242	7502.96	7544.32	4355.01	4684.23
	514.756	7748.18	7696.15	4086.59	4565.41
	515.269	8050.37	7696.15	4246.19	4676.8
	515.783	7812.44	7729.04	4431.03	4779.09
	516.296	8005.38	8124.87	4401.02	4733.67
	516.81	7850.96	7718.93	4498.96	4774.21
	517.324	7966.07	7995.41	4445.56	4656.64
	517.837	8044.7	8022.09	4401.49	4786
	518.351	7881.58	8376.01	4441.61	5183.08
	518.864	8666.48	8505.48	4385.66	5084.81
	519.378	8055.08	8437.51	4820.16	5034.47
	519.891	8340.4	8297.27	4244.47	4782.88
	520.405	8352.21	8532.07	4174.38	4709.85
	520.918	8496.07	8562.03	4750.77	4991.43
	521.432	8444.81	8600.86	4761.47	5020.78
	521.946	8924.16	8415.69	4573.89	5120.97
	522.46	9141.04	9026.56	4879.39	5233.78
	522.973	8950.7	8711.29	4803.56	5150.95
	523.487	8944.72	8628.98	4932.58	4981.85
	524	9156.45	9077.64	4643.42	4937.5
	524.514	9043.04	8523.12	4572.42	5151.77
	525.027	9072.34	9199.95	5012.91	5218.66
	525.54	9383.99	9193.44	5075.18	5327.85
	526.054	9112.49	9287.31	4921.79	4976.29
	526.567	9504.76	8891.81	4748.08	5306.46
	527.081	9258.79	9191.44	4739.64	5334.25
	527.594	9237.18	9175.68	4934.17	5080.29
	528.108	9611.76	9623.1	4980.38	5475
	528.621	9408.02	9389.45	4612.17	5230.28
	529.134	9568.01	9581.52	5140.93	5418.54
	529.649	9744.87	9740.39	5054.46	5393.88
	530.162	10027.8	9738.87	5073.88	5308.64
	530.676	9974.95	9991.66	5043.49	5374.45
	531.189	9946.96	9872.21	5535.03	5607.31
	531.702	9962.48	9667.88	4823.02	5610.55
	532.216	9826.38	10052	5285.3	5535.12
	532.729	10182.9	10188.1	4948.58	5367.81
	533.242	10505.4	10139	5110.23	5829.08
	533.756	10820.5	10243.5	5294.69	5301.75
	534.269	10659.5	10500.3	5439.26	5480.73
	534.782	10707.2	10234.5	5403.25	5539.95
	535.296	10517	10489.9	5229.98	5281.04
	535.809	10772.8	10554	5790.78	5805.61
	536.322	11020.8	10497.7	5661.24	5631.18
	536.835	10965.1	10543.3	5359.44	5598.06
	537.35	11247.2	10773.1	5736.79	6027.88
	537.863	10905.2	10831	5323.49	5609.14
	538.376	10926.3	10744.1	5314.94	5804.22
	538.89	11336.7	10600.8	5733.65	5950.61
	539.403	11475.6	10682	5307.91	6233.05
	539.916	11174.9	10892.7	5699.88	6205.74
	540.429	11692.5	11002.9	5424.02	6196.6
	540.943	11328.8	11399	5987.31	5922.63
	541.456	11603.8	11184.2	5362.9	5841.94
	541.969	11437.2	10857.3	5432.08	5989.86
	542.482	11542.7	11117.5	5761.98	6061.85
	542.995	11380	11252.7	5555.19	5832.93
	543.509	11695	11193	5839.44	6336.26
	544.022	11520.2	11242.8	5923.5	6316.4
	544.535	11678.3	11476.8	5885.27	6028.12
	545.048	12184.1	11503.2	6053.64	6348.24
	545.562	11840.4	11277.7	6017.66	6016.2
	546.075	12598.8	11767.8	5933.89	6329.42
	546.589	12508.1	11647.8	5991.3	6250.33
	547.102	11913	11527.3	5824.23	6213.8
	547.615	11981.7	11353	6147.93	6021.27
	548.128	11995.6	11720.8	6139.44	6439.02
	548.641	12138	11517	5590.38	6494.23
	549.154	11979.5	11601.8	6084.32	6190.26
	549.667	12395.8	12074.2	6022.3	6082.72
	550.181	12074.5	11559.8	6189.77	6744.99
	550.694	12386.5	11556.9	5990.97	6534.77
	551.207	12266.5	12063.5	5674.58	6519.74
	551.72	12261.2	11629.5	6742.84	6259.16
	552.233	12530	11894.5	6031.85	6434.74
	552.746	12438.7	11970.9	6371.15	6465.86
	553.26	12622.4	11879.6	5936.64	6554.66
	553.773	12375.6	12084.6	6216.87	6333.28
	554.286	12376.5	11936	6350.68	6367.05
	554.799	12913.9	12290.7	6168.47	6864.2
	555.312	12664.6	12159.3	6415.5	6735.43
	555.825	12620.3	12109.5	6404.39	6535.32
	556.338	12831.4	12301.6	6414.13	6716.54
	556.851	13458.5	12626.9	6356.1	6470.57
	557.364	12904.8	11891.1	6546	6360.03
	557.877	12849.6	12108.8	6169.12	6438.67
	558.39	13008.6	12440.3	6601.43	6746.63
	558.903	12895.9	12249.1	6035.16	6439.99
	559.416	13096.2	12440.7	6799.93	6771.45
	559.929	12917.9	12225.9	6215.23	6505.79
	560.442	12747	12288.8	6228.87	6557.12
	560.956	12723.8	12339.2	6319.13	6735.47
	561.469	13332.9	12842.2	6702.08	6846.65
	561.982	13187.3	13240.1	6793.03	6678.07
	562.495	12926	12516.7	6410.71	6863.19
	563.008	13149.4	12473.1	7068.6	6614.44
	563.521	13777.7	12457.5	6388.04	7021.97
	564.034	13489.3	12534	6521.75	6533.11
	564.546	13097.8	12703.3	6633.18	6790.55
	565.059	13199.1	12523	7107.35	6582.63
	565.572	13887.6	12919.7	6760.16	7098.98
	566.085	13662.4	12888.9	6582.64	6896.54
	566.598	13385.5	12355.7	7011.1	6851.52
	567.111	13784.7	12666	6740.46	6737.15
	567.624	13692.1	12725.3	6579.8	6833.06
	568.137	13568.6	12709.3	6731.37	6683.47
	568.649	13625.8	12604.4	6867.49	7075.05
	569.163	13791.9	13261.9	7420.55	7299.69
	569.676	13734.3	12775.5	6689.37	6728.43
	570.189	14002	12866.7	7101.54	6845.42
	570.702	14503	13068.5	6922.28	6752.69
	571.214	14009.3	13131.4	7139.03	7215.01
	571.727	14567.1	13257.8	7281.6	7081.54
	572.24	14434.2	13255.2	7629.25	6777.4
	572.753	14395.3	13220.8	7267.4	7106.99
	573.266	14238.8	12923.8	6997.34	6954.84
	573.778	13915.3	12962.9	7273.79	7394.97
	574.291	14278.1	13111.1	7435.83	7301.82
	574.804	14321.1	13555.4	7292.57	7341.52
	575.317	14014.4	13072.5	7440.91	7028.42
	575.829	14698	13419.3	7276.95	7186.51
	576.342	13939.2	13239.7	7475.9	7342.17
	576.856	13961.9	13158.6	7050.4	6925.93
	577.368	14423.3	12969.7	7377.11	7057.7
	577.881	14672.5	13294.3	6947.11	7028.36
	578.394	14213.9	12926.8	7120.59	7028.86
	578.907	14273.2	13436.1	7193.72	7104.39
	579.419	13900.9	13183.8	7135.42	7294.43
	579.932	14091	13131.2	7270.75	7298.31
	580.444	14614.6	13352.7	7469.56	7115
	580.957	14053	13044.3	7435.3	7284.83
	581.47	14374.2	12854.7	7368.15	6755.47
	581.982	14043.4	13292.5	7084.45	6709.71
	582.495	13991.9	13088.9	7025.48	6682.03
	583.008	14259	13090	7540.79	7190.19
	583.52	14551.3	13286	7223.3	7178.42
	584.033	14341.1	13270.9	6939.51	7169.66
	584.546	14460.5	13305.2	7344.55	7197.54
	585.059	14085.4	12886.9	7764.81	7161.11
	585.572	14547.4	12790.6	6783.94	6851.1
	586.084	14404.1	13383.6	7423.25	7127.76
	586.597	14670.6	13301.6	7711.07	7050.84
	587.109	14362.6	13138.6	7741.27	7115.65
	587.622	14531.3	13019.6	6852.88	7384.87
	588.134	14610.3	13137.1	7332.09	7041.35
	588.647	13779.6	12743.7	7201.02	6566.24
	589.159	14876	13059.8	7476.75	7013.05
	589.672	14105.3	13276	6769.72	7791.64
	590.184	14537.4	13158.7	7047.64	7093.65
	590.697	14298.9	13181.5	7463.92	7196.65
	591.21	14641.3	13074.8	7459.36	7021.26
	591.722	14019.6	12942.2	7348.74	6710.32
	592.235	14464.1	13250.2	7375.08	7180.73
	592.748	14224	13066.4	7189.06	7101.89
	593.26	14174.3	13023.7	7064.42	7016.41
	593.773	13932.3	12702.2	7503.51	6940.11
	594.285	14519.7	12897.9	7155.9	6831.84
	594.798	14281.6	13242.5	7487.08	7138.43
	595.31	14259.8	12965.3	7835.86	7045.94
	595.823	14549.4	13302.5	7212.71	6663.69
	596.335	14639	12849.4	7449.88	6668.78
	596.847	14298.6	12966.3	7832.02	7414.3
	597.36	14447.3	13002.9	7346.93	6762.06
	597.872	14639	12889.8	7689.64	6981.83
	598.385	14103.7	12721.3	7672.17	7439.74
	598.897	14557.3	13217.4	7476.04	6552.68
	599.409	14629.6	12649	8406.69	7310.71
	599.922	14400.1	13164.1	7946.15	6726.69
	600.435	14771.1	13361	7286.37	7074.1
	600.947	14475.9	12961.5	7495.53	7108.82
	601.46	14329	13033.3	8005.3	7098.28
	601.972	14052.2	12871.4	7481.46	7243.48
	602.484	14135.8	12937.2	7705.52	7106.21
	602.997	14544.3	12906.5	7470.1	6932.63
	603.509	13965.6	12793.3	7450.03	6862.83
	604.021	14560.3	12541.4	7792.24	7439.98
	604.533	13688.2	12954.6	7339.32	6634.02
	605.046	14372.6	12976.6	7623.89	6835.52
	605.558	13678.8	12339.2	6929.39	6925.94
	606.07	14298.2	12386.7	7975.49	6888.3
	606.582	14157.8	12692.5	7480.57	6810.93
	607.095	13981.1	12633.7	7948.16	7387.12
	607.607	14538.7	12893.2	7980.69	6774.44
	608.12	14172.7	12777.8	7642.35	6699.71
	608.632	14232.6	12805.3	7523.77	6893.54
	609.145	14279.3	12973.5	7941.78	6901.84
	609.657	14241.5	12135.2	7760.95	7243.13
	610.169	14099.2	12272.6	8102.51	6761.62
	610.681	14292.2	12136.9	7715.69	7367.72
	611.193	14269.9	12344	7490.57	6757.56
	611.706	13854.9	13091.9	7996.31	6846.02
	612.218	14562.5	12512.4	7856.69	6975.02
	612.73	13737.8	12269.9	7542.97	6744.51
	613.242	14096.7	12454.2	8005.47	7106.19
	613.754	13806	12572.2	7579.67	7361.06
	614.266	13752.1	12714.9	7680.98	6906.83
	614.778	14653.9	12879.3	7644.91	7030.1
	615.29	13992.4	12159	7571.81	7099.47
	615.803	14294.1	12063.1	7946.3	6700.19
	616.316	13755.7	12463	8011.89	7140.17
	616.828	13873.8	12652.4	7774.8	6889.55
	617.34	13891.7	12688.8	7286.84	6887.34
	617.852	14081.8	12177.3	7980.63	6857.73
	618.364	13872	12206.8	7869.34	7211.69
	618.876	14622.3	12535.8	7826.37	6952.54
	619.388	14007.6	12333.9	7082.63	7410.89
	619.9	14357.9	12580.5	7794.82	6906.72
	620.412	13803.6	12070.5	8132.48	6507.75
	620.924	13615	11627.2	8385.61	6812.11
	621.436	14418.7	12711.4	8084.31	6958.29
	621.948	14209.8	12822.8	8198.14	6921.24
	622.46	13378.4	12284.7	7777.27	7252.01
	622.972	13924	12511.4	7855.69	6964.92
	623.484	13713.7	12262.5	7734.74	6938.06
	623.997	13707.4	12442.7	7842.78	6754.1
	624.509	13654.7	11969.4	8166.38	7201.98
	625.021	14086.2	12181.2	8331.33	6926.79
	625.533	13716.9	12134.9	8053.12	7705.9
	626.045	14081	12173.8	8034.25	7037.3
	626.557	14270.9	12459.6	8486.95	6992.54
	627.068	14306.1	12219.9	7786.27	7232.94
	627.58	13802.1	12271.6	8617.73	7315.34
	628.092	14134.3	12164.4	7968.9	6775.9

## Sheet: Extended Data Fig. 6c
Extended Data Fig. 6c		Ellipsometric parameters (tanΨ, Δ) measured by THz-TDE.
	Ellipsometric parameter, tan Y					Ellipsometric parameter, Δ (rad.)
	Frequency (THz)	Sample 1	Sample 2	Sample 3		Frequency (THz)	Sample 1	Sample 2	Sample 3
	1.00708	0.0920964	0.10263	0.0955105		1.00708	2.88649	2.85181	2.87854
	1.02997	0.0914397	0.10214	0.0952456		1.02997	2.87363	2.83882	2.86771
	1.05286	0.0913031	0.101747	0.0952218		1.05286	2.86009	2.82783	2.85973
	1.07574	0.0913559	0.101085	0.09496		1.07574	2.85131	2.81995	2.85574
	1.09863	0.0911236	0.0999991	0.0942339		1.09863	2.84661	2.81214	2.85161
	1.12152	0.0905405	0.0988143	0.0933723		1.12152	2.84187	2.80171	2.8437
	1.14441	0.0899299	0.097985	0.0928609		1.14441	2.83542	2.79068	2.83392
	1.1673	0.0895439	0.097549	0.0927423		1.1673	2.82992	2.78429	2.82798
	1.19019	0.0892555	0.0970761	0.0925594		1.19019	2.82873	2.78494	2.82853
	1.21307	0.0887486	0.0961873	0.0919136		1.21307	2.8315	2.78936	2.83189
	1.23596	0.0879206	0.0950044	0.0909447		1.23596	2.83443	2.79207	2.83222
	1.25885	0.0870129	0.0940265	0.0901883		1.25885	2.83415	2.79108	2.82775
	1.28174	0.0863748	0.0935966	0.0900007		1.28174	2.8307	2.78951	2.82243
	1.30463	0.0861531	0.0935632	0.0902065		1.30463	2.82679	2.79131	2.82102
	1.32751	0.086234	0.0935112	0.0903575		1.32751	2.82463	2.79629	2.82362
	1.3504	0.0864307	0.093251	0.0902437		1.3504	2.82421	2.80036	2.8261
	1.37329	0.0866472	0.0929878	0.0900491		1.37329	2.82437	2.80015	2.8251
	1.39618	0.0868578	0.0930195	0.0900415		1.39618	2.82437	2.79644	2.8212
	1.41907	0.0870122	0.0933445	0.090218		1.41907	2.82399	2.79258	2.81721
	1.44196	0.0870337	0.0936477	0.0903335		1.44196	2.82259	2.79011	2.81406
	1.46484	0.0869065	0.0936625	0.0902323		1.46484	2.81904	2.78701	2.80987
	1.48773	0.0867124	0.0934516	0.0900281		1.48773	2.81272	2.78046	2.80295
	1.51062	0.0865479	0.0932824	0.089908		1.51062	2.80441	2.7705	2.7945
	1.53351	0.0864226	0.0932662	0.0898343		1.53351	2.79567	2.76029	2.78744
	1.5564	0.0862613	0.0932004	0.0895474		1.5564	2.78759	2.75256	2.78275
	1.57928	0.0859976	0.0928048	0.0888823		1.57928	2.78025	2.74672	2.77815
	1.60217	0.0856338	0.0920595	0.0880011		1.60217	2.77345	2.73994	2.77082
	1.62506	0.0852085	0.0912473	0.08725		1.62506	2.76735	2.73086	2.76099
	1.64795	0.0847449	0.0906567	0.0868023		1.64795	2.76231	2.72159	2.75215
	1.67084	0.0842591	0.0902783	0.0865065		1.67084	2.75834	2.71593	2.74736
	1.69373	0.083796	0.0898262	0.0861063		1.69373	2.75528	2.71532	2.74622
	1.71661	0.0834103	0.0890533	0.085543		1.71661	2.75333	2.71731	2.74586
	1.7395	0.0830971	0.0880221	0.0849917		1.7395	2.75296	2.71756	2.74427
	1.76239	0.0827783	0.0870799	0.0846304		1.76239	2.75391	2.71362	2.74199
	1.78528	0.0823929	0.0865742	0.0844408		1.78528	2.7546	2.70688	2.7405
	1.80817	0.0819968	0.0865653	0.0842749		1.80817	2.75305	2.70118	2.73959
	1.83105	0.0817384	0.0867876	0.0840764		1.83105	2.74864	2.69918	2.73728
	1.85394	0.0817119	0.0868783	0.0839675		1.85394	2.74271	2.70006	2.73228
	1.87683	0.0818504	0.0866553	0.0840905		1.87683	2.73712	2.7004	2.72584
	1.89972	0.0819867	0.086215	0.0843915		1.89972	2.73246	2.69707	2.72076
	1.92261	0.0820052	0.0857963	0.0846073		1.92261	2.7279	2.68958	2.7184
	1.94549	0.0819019	0.0855382	0.0844767		1.94549	2.72272	2.68023	2.71725
	1.96838	0.0816997	0.0853514	0.0839562		1.96838	2.7172	2.67173	2.71414
	1.99127	0.0813615	0.0850225	0.0832452		1.99127	2.71193	2.66478	2.70691
	2.01416	0.0808347	0.0844355	0.0826234		2.01416	2.70656	2.65787	2.69617
	2.03705	0.0801666	0.0836791	0.0822428		2.03705	2.70005	2.64936	2.68491
	2.05994	0.0795132	0.0829446	0.08203		2.05994	2.69239	2.63946	2.67638
	2.08282	0.0789937	0.0823363	0.0817586		2.08282	2.68539	2.63013	2.67188
	2.10571	0.0785609	0.0818055	0.081228		2.10571	2.68127	2.62316	2.6699
	2.1286	0.0780607	0.0812607	0.0804362		2.1286	2.68034	2.61874	2.66725
	2.15149	0.077418	0.0806916	0.0796197		2.15149	2.68076	2.61615	2.66166
	2.17438	0.0767208	0.0801461	0.0790857		2.17438	2.68056	2.6152	2.65422
	2.19726	0.0761121	0.0796147	0.0789222		2.19726	2.67938	2.61628	2.64904
	2.22015	0.0756454	0.0790072	0.0788591		2.22015	2.67793	2.61894	2.64954
	2.24304	0.0752906	0.0782821	0.0784712		2.24304	2.67633	2.62112	2.65454
	2.26593	0.075056	0.0775587	0.0775626		2.26593	2.674	2.62079	2.65853
	2.28882	0.0750078	0.0770241	0.0763745		2.28882	2.67144	2.61836	2.65585
	2.31171	0.0751108	0.0766997	0.0754001		2.31171	2.67093	2.6165	2.64566
	2.33459	0.0751056	0.0763563	0.0749442		2.33459	2.67407	2.61688	2.63291
	2.35748	0.0746644	0.0757398	0.0748645		2.35748	2.67871	2.61738	2.6235
	2.38037	0.0737295	0.0748874	0.0747795		2.38037	2.67936	2.61371	2.61896
	2.40326	0.0726592	0.0741537	0.0744785		2.40326	2.67194	2.60423	2.61654
	2.42615	0.0719426	0.0738544	0.0740518		2.42615	2.65855	2.59302	2.61387
	2.44903	0.0717095	0.0738795	0.0736352		2.44903	2.64655	2.58671	2.61191
	2.47192	0.0715836	0.0737406	0.0731332		2.47192	2.64138	2.58777	2.61261
	2.49481	0.0710792	0.0730297	0.0723089		2.49481	2.6413	2.59206	2.61452
	2.5177	0.0700927	0.0717867	0.0711668		2.5177	2.63978	2.59282	2.6122
	2.54059	0.0689751	0.0704227	0.0701493		2.54059	2.6322	2.58652	2.60165
	2.56348	0.06816	0.0693256	0.0698125		2.56348	2.62007	2.57524	2.58638
	2.58636	0.0677654	0.0685633	0.0702419		2.58636	2.60881	2.56352	2.57599
	2.60925	0.0675812	0.0679758	0.0708901		2.60925	2.60203	2.5535	2.57685
	2.63214	0.067367	0.067471	0.0710694		2.63214	2.59916	2.54435	2.58572
	2.65503	0.0670521	0.0671148	0.0705861		2.65503	2.59792	2.53571	2.5929
	2.67792	0.0666678	0.066937	0.0699051		2.67792	2.59702	2.52958	2.59124
	2.7008	0.0662257	0.0667558	0.0696596		2.7008	2.59587	2.52792	2.58308
	2.72369	0.0657471	0.0662926	0.0699554		2.72369	2.59337	2.52904	2.57775
	2.74658	0.0653465	0.0654685	0.0702395		2.74658	2.58893	2.52764	2.58096
	2.76947	0.0651458	0.0645444	0.0698801		2.76947	2.58457	2.51906	2.58862
	2.79236	0.0650649	0.0639394	0.0687972		2.79236	2.58398	2.50368	2.59109
	2.81525	0.0648028	0.0638839	0.067527		2.81525	2.58841	2.48741	2.5823
	2.83813	0.0641176	0.0642066	0.066663		2.83813	2.59451	2.47724	2.56575
	2.86102	0.0630794	0.0644411	0.0662452		2.86102	2.59771	2.4757	2.55028
	2.88391	0.0619411	0.0641488	0.0658113		2.88391	2.59742	2.47917	2.53962
	2.9068	0.0607409	0.0632025	0.0650447		2.9068	2.59698	2.4803	2.52878
	2.92969	0.0592003	0.0618778	0.0642333		2.92969	2.59675	2.47243	2.5115
	2.95257	0.0571871	0.0606884	0.0639742		2.95257	2.58903	2.45446	2.49059
	2.97546	0.055235	0.0599742	0.0643749		2.97546	2.56433	2.43285	2.47822
	2.99835	0.054307	0.0595463	0.0647112		2.99835	2.52662	2.41615	2.483
	3.02124	0.054726	0.0588615	0.0640445		3.02124	2.49786	2.40545	2.49957

[truncated: 10 more sheets: Extended Data Fig. 6d, Extended Data Fig. 6e, Extended Data Fig. 6f, Extended Data Fig. 6g, Extended Data Fig. 6h, Supplementary Fig. S2b, Supplementary Fig. S3a, Supplementary Fig. S3b , Supplementary Fig. S3c , Supplementary Fig. S3d]
